# Supplementary material for: Fungal parasites infecting N2-fixing cyanobacteria reshape carbon and N2 fixation and trophic transfer
Source: Nat Commun. 2026 Jan 2;17:154. doi: 10.1038/s41467-025-67818-x (PMC12775406; doi:10.1038/s41467-025-67818-x)
Supplement: Supplementary file 3 — Supplementary Data 1 [file 41467_2025_67818_MOESM3_ESM.xlsx]

## Sheet: SIMS_RawData
slide_id	session_id	instrument	spot_id	roi_.	px	num_13c12c	den_13c12c	ratio_13c12c	sd_13c12c	se_13c12c	poisson_13c12c	num_13c12c_2	den_13c12c_2	ratio_13c12c_2	sd_13c12c_2	se_13c12c_2	poisson_13c12c_2	num_15n14n	den_15n14n	ratio_15n14n_f	sd_15n14n	se_15n14n	poisson_15n14n	ratio_13c12c_f	roi_merged
1_7_001	923	n	C1	3	900	1385	131969	0.0105	0.00235	2.89	2.7	11683	524734	0.0223	0.0014	0.83	0.94	7761	2145741	0.0036	0.0003	1	1.14	0.01115	contr
1_7_001	923	n	C1	4	1050	2004	198312	0.01011	0.00226	2.88	2.25	14899	675063	0.0221	0.0015	0.85	0.83	7652	2128541	0.0036	0.0003	1.1	1.15	0.01105	contr
1_7_001	923	n	C1	5	1144	2347	230010	0.01021	0.00169	2.14	2.07	18952	848061	0.0223	0.0013	0.78	0.73	10125	2763576	0.0037	0.0003	1.03	1	0.01115	contr
1_7_001	923	n	C1	6	1223	3502	346288	0.01011	0.00132	1.69	1.7	22982	1049000	0.0219	0.0012	0.7	0.67	9861	2741304	0.0036	0.0002	0.84	1.01	0.01095	contr
1_7_001	923	n	C1	7	2168	4946	465184	0.01063	0.00125	1.51	1.43	31354	1407731	0.0223	0.0009	0.5	0.57	14528	4072069	0.0036	0.0002	0.77	0.83	0.01115	contr
1_7_001	923	n	C1	8	1904	13179	1260817	0.01045	0.00073	0.9	0.88	57045	2601674	0.0219	0.0006	0.38	0.42	15512	4272130	0.0036	0.0002	0.78	0.8	0.01095	contr
1_7_002	923	n	C2	3	2026	11101	1061374	0.01046	0.00076	0.94	0.95	56020	2554985	0.0219	0.0008	0.48	0.43	17331	4672769	0.0037	0.0002	0.66	0.76	0.01095	contr
1_7_002	923	n	C2	4	2162	9472	908573	0.01043	0.00078	0.97	1.03	52752	2390887	0.0221	0.0007	0.38	0.44	20706	5637206	0.0037	0.0002	0.69	0.7	0.01105	contr
1_7_002	923	n	C2	5	1772	14281	1337503	0.01068	0.0007	0.84	0.84	58405	2660611	0.022	0.0007	0.43	0.42	17160	4616162	0.0037	0.0002	0.7	0.76	0.011	contr
1_7_002	923	n	C2	6	518	7149	670427	0.01066	0.00088	1.06	1.19	22354	1000079	0.0224	0.0011	0.65	0.68	3487	936915	0.0037	0.0005	1.82	1.7	0.0112	contr
1_7_002	923	n	C2	7	232	2859	268994	0.01063	0.00178	2.16	1.88	10570	476633	0.0222	0.0017	1.01	0.98	1725	469260	0.0037	0.0007	2.51	2.41	0.0111	contr
1_7_003	923	n	C3	3	1520	2603	247494	0.01052	0.0017	2.09	1.97	22554	1026496	0.022	0.0009	0.56	0.67	12718	3507904	0.0036	0.0003	0.91	0.89	0.011	contr
1_7_003	923	n	C3	4	1700	3691	349687	0.01056	0.00147	1.8	1.65	30551	1392774	0.0219	0.001	0.6	0.58	15791	4343913	0.0036	0.0002	0.76	0.8	0.01095	contr
1_7_003	923	n	C3	5	2012	5061	481721	0.01051	0.00131	1.61	1.41	38510	1753753	0.022	0.0009	0.55	0.52	20516	5602737	0.0037	0.0002	0.79	0.7	0.011	contr
1_7_003	923	n	C3	6	1072	2538	249099	0.01019	0.00179	2.27	2	20236	930226	0.0218	0.0013	0.76	0.71	11453	3124881	0.0037	0.0002	0.83	0.94	0.0109	contr
1_7_003	923	n	C3	7	1824	4062	393211	0.01033	0.00128	1.6	1.58	29557	1354820	0.0218	0.0009	0.54	0.59	16942	4646923	0.0036	0.0002	0.86	0.77	0.0109	contr
1_7_003	923	n	C3	8	2247	5924	577149	0.01026	0.00098	1.23	1.31	36374	1664163	0.0219	0.0009	0.56	0.53	18520	5081239	0.0036	0.0002	0.83	0.74	0.01095	contr
1_7_003	923	n	C3	9	2179	12231	1170246	0.01045	0.00073	0.91	0.91	71631	3298706	0.0217	0.0006	0.37	0.38	28858	7811973	0.0037	0.0002	0.56	0.59	0.01085	contr
1_7_003	923	n	C3	10	2924	7575	729624	0.01038	0.00094	1.17	1.16	55444	2506522	0.0221	0.0007	0.4	0.43	25689	6969467	0.0037	0.0002	0.64	0.63	0.01105	contr
1_7_003	923	n	C3	11	2226	5971	566730	0.01054	0.00114	1.4	1.3	38152	1721323	0.0222	0.0009	0.53	0.52	19821	5432253	0.0036	0.0002	0.72	0.71	0.0111	contr
1_7_004	923	n	C4	3	1640	3630	349471	0.01039	0.00121	1.51	1.67	27019	1217493	0.0222	0.001	0.59	0.62	13857	3886561	0.0036	0.0002	0.76	0.85	0.0111	contr
1_7_004	923	n	C4	4	1284	3309	316813	0.01045	0.00141	1.74	1.75	23225	1031129	0.0225	0.0012	0.66	0.66	10109	2854682	0.0035	0.0002	0.89	1	0.01125	contr
1_7_004	923	n	C4	5	3036	8136	784480	0.01037	0.0009	1.12	1.11	58710	2664814	0.022	0.0007	0.38	0.42	23515	6458892	0.0036	0.0002	0.6	0.65	0.011	contr
1_7_004	923	n	C4	6	2008	5719	545347	0.01049	0.00109	1.35	1.33	38750	1753283	0.0221	0.001	0.6	0.51	15191	4169373	0.0036	0.0002	0.74	0.81	0.01105	contr
1_7_004	923	n	C4	7	1618	11556	1124141	0.01028	0.0008	1.01	0.94	59248	2672901	0.0222	0.0007	0.4	0.42	18147	4927826	0.0037	0.0002	0.81	0.74	0.0111	contr
1_7_004	923	n	C4	8	1833	3766	363873	0.01035	0.00137	1.7	1.64	26904	1217433	0.0221	0.001	0.58	0.62	11339	3201898	0.0035	0.0003	0.93	0.94	0.01105	contr
1_7_005	923	n	C5	3	2247	4505	430709	0.01046	0.0011	1.36	1.5	34136	1557135	0.0219	0.001	0.58	0.55	20528	5592769	0.0037	0.0002	0.73	0.7	0.01095	contr
1_7_005	923	n	C5	4	1882	3428	330569	0.01037	0.00136	1.7	1.72	26637	1251325	0.0213	0.0009	0.55	0.62	16877	4634827	0.0036	0.0002	0.67	0.77	0.01065	contr
1_7_005	923	n	C5	5	2046	3749	354278	0.01058	0.00172	2.09	1.64	30446	1393504	0.0218	0.0009	0.54	0.58	18726	5161240	0.0036	0.0002	0.81	0.73	0.0109	contr
1_7_005	923	n	C5	6	1471	2900	271585	0.01068	0.00172	2.08	1.87	23069	1052720	0.0219	0.0012	0.71	0.67	15011	4066139	0.0037	0.0002	0.86	0.82	0.01095	contr
1_7_005	923	n	C5	7	1798	3915	359405	0.01089	0.0012	1.42	1.61	30715	1392245	0.0221	0.001	0.57	0.58	17009	4608168	0.0037	0.0002	0.74	0.77	0.01105	contr
1_7_005	923	n	C5	8	650	1587	151284	0.01049	0.00239	2.95	2.52	10707	496372	0.0216	0.0015	0.89	0.98	4483	1225478	0.0037	0.0004	1.57	1.5	0.0108	contr
1_7_005	923	n	C5	9	936	2694	257332	0.01047	0.00172	2.12	1.94	18089	837895	0.0216	0.0011	0.67	0.75	6499	1764217	0.0037	0.0003	1.13	1.24	0.0108	contr
1_7_005	923	n	C5	10	934	2653	248188	0.01069	0.00186	2.24	1.95	18572	839489	0.0221	0.0013	0.79	0.74	6670	1878282	0.0036	0.0003	1.09	1.23	0.01105	contr
1_7_005	923	n	C5	11	733	1867	175764	0.01062	0.00189	2.3	2.33	12156	563652	0.0216	0.0016	0.93	0.92	4613	1285395	0.0036	0.0004	1.47	1.47	0.0108	contr
1_7_005	923	n	C5	12	1164	4220	412738	0.01023	0.00136	1.72	1.55	26985	1248911	0.0216	0.0011	0.67	0.62	10368	2849713	0.0036	0.0003	1.02	0.98	0.0108	contr
1_7_005	923	n	C5	13	300	1669	157361	0.01061	0.00216	2.62	2.46	7504	348627	0.0215	0.0021	1.25	1.17	1280	366540	0.0035	0.0008	2.87	2.8	0.01075	contr
1_7_006	923	n	C6	3	592	858	84714	0.01013	0.00244	3.12	3.43	8534	386420	0.0221	0.0018	1.05	1.09	4232	1181458	0.0036	0.0005	1.69	1.54	0.01105	contr
1_7_006	923	n	C6	4	1110	2528	238216	0.01061	0.002	2.43	2	19036	872352	0.0218	0.0012	0.68	0.73	8373	2378413	0.0035	0.0003	1.06	1.09	0.0109	contr
1_7_006	923	n	C6	5	740	1743	169574	0.01028	0.00181	2.27	2.41	13230	605152	0.0219	0.0015	0.89	0.88	5711	1581923	0.0036	0.0004	1.31	1.33	0.01095	contr
1_7_006	923	n	C6	6	1564	2883	275306	0.01047	0.00162	1.99	1.87	24752	1125221	0.022	0.0011	0.62	0.64	11401	3203108	0.0036	0.0003	1	0.94	0.011	contr
1_7_006	923	n	C6	7	1152	2311	221107	0.01045	0.00169	2.09	2.09	20938	944463	0.0222	0.0012	0.67	0.7	10238	2792289	0.0037	0.0003	1.03	0.99	0.0111	contr
1_7_006	923	n	C6	8	1180	2501	241735	0.01035	0.00163	2.03	2.01	21278	967582	0.022	0.0012	0.72	0.69	9827	2732801	0.0036	0.0003	0.98	1.01	0.011	contr
1_7_006	923	n	C6	9	944	1668	164320	0.01015	0.00216	2.74	2.46	16540	748302	0.0221	0.0013	0.78	0.79	8123	2246490	0.0036	0.0003	1.02	1.11	0.01105	contr
1_7_006	923	n	C6	10	856	1750	170935	0.01024	0.00182	2.3	2.4	15838	720156	0.022	0.0014	0.79	0.8	8551	2370765	0.0036	0.0003	1.08	1.08	0.011	contr
1_7_006	923	n	C6	11	632	1136	107812	0.01054	0.00253	3.1	2.98	12086	551254	0.0219	0.0018	1.03	0.92	6537	1793550	0.0036	0.0004	1.26	1.24	0.01095	contr
1_7_006	923	n	C6	12	804	1469	146347	0.01004	0.00199	2.56	2.62	13998	634608	0.0221	0.0015	0.86	0.85	6667	1897112	0.0035	0.0003	1.13	1.23	0.01105	contr
1_7_006	923	n	C6	13	927	1489	148564	0.01002	0.00189	2.43	2.6	15024	685000	0.0219	0.0014	0.81	0.82	7789	2160714	0.0036	0.0003	1.1	1.14	0.01095	contr
1_7_006	923	n	C6	14	865	1756	164904	0.01065	0.0022	2.67	2.4	15707	711824	0.0221	0.0013	0.75	0.81	8022	2223462	0.0036	0.0004	1.32	1.12	0.01105	contr
1_7_007	923	n	C7	3	4988	9487	927957	0.01022	0.00073	0.92	1.03	94776	4367257	0.0217	0.0005	0.29	0.33	58720	16000000	0.0037	0.0001	0.39	0.41	0.01085	contr
1_7_007	923	n	C7	4	3626	7956	770235	0.01033	0.00101	1.26	1.13	73742	3375397	0.0218	0.0005	0.31	0.37	49452	13000000	0.0037	0.0001	0.45	0.45	0.0109	contr
1_7_007	923	n	C7	5	1432	3846	370967	0.01037	0.00127	1.58	1.62	36436	1674258	0.0218	0.0008	0.49	0.53	19971	5381585	0.0037	0.0002	0.73	0.71	0.0109	contr
1_7_007	923	n	C7	6	4066	7466	724777	0.0103	0.00086	1.07	1.16	72212	3299440	0.0219	0.0006	0.35	0.38	37069	10000000	0.0037	0.0002	0.53	0.52	0.01095	contr
1_7_008	923	n	C8	3	1443	3108	292926	0.01061	0.00151	1.83	1.8	27029	1218071	0.0222	0.0011	0.63	0.62	12511	3432315	0.0036	0.0003	0.91	0.9	0.0111	contr
1_7_008	923	n	C8	4	1615	3419	335268	0.0102	0.00129	1.63	1.72	31610	1443031	0.0219	0.0009	0.54	0.57	13512	3744009	0.0036	0.0003	0.91	0.86	0.01095	contr
1_7_008	923	n	C8	5	1327	3188	319107	0.00999	0.0014	1.8	1.78	28736	1298235	0.0221	0.0011	0.66	0.6	11238	3095959	0.0036	0.0002	0.88	0.95	0.01105	contr
1_7_008	923	n	C8	6	1728	3637	359170	0.01013	0.00119	1.52	1.67	34036	1548909	0.022	0.0011	0.62	0.55	14953	4103425	0.0036	0.0002	0.83	0.82	0.011	contr
1_7_008	923	n	C8	7	1010	2124	198836	0.01068	0.00193	2.33	2.18	19257	875686	0.022	0.0014	0.82	0.73	8905	2468297	0.0036	0.0003	1.04	1.06	0.011	contr
1_7_008	923	n	C8	8	1734	3821	364207	0.01049	0.0015	1.85	1.63	34554	1560526	0.0221	0.0008	0.46	0.54	14790	4055398	0.0036	0.0002	0.76	0.82	0.01105	contr
1_7_008	923	n	C8	9	1452	2651	249049	0.01065	0.0018	2.19	1.95	25606	1163322	0.022	0.0012	0.67	0.63	12314	3353546	0.0037	0.0002	0.67	0.9	0.011	contr
1_7_009	923	n	C9	3	618	1006	98934	0.01017	0.00244	3.1	3.17	8636	399232	0.0216	0.0017	1	1.09	4566	1252383	0.0036	0.0004	1.51	1.48	0.0108	contr
1_7_009	923	n	C9	4	1650	3035	300817	0.01009	0.00131	1.68	1.82	26254	1216313	0.0216	0.0009	0.54	0.62	13384	3682949	0.0036	0.0003	0.95	0.87	0.0108	contr
1_7_009	923	n	C9	5	2350	4501	438472	0.01027	0.00105	1.32	1.5	37497	1741864	0.0215	0.001	0.6	0.52	18042	5023270	0.0036	0.0002	0.73	0.75	0.01075	contr
1_7_009	923	n	C9	6	1924	3355	318595	0.01053	0.00148	1.82	1.74	27995	1283348	0.0218	0.0011	0.63	0.6	15074	4194387	0.0036	0.0002	0.77	0.82	0.0109	contr
1_7_009	923	n	C9	7	1703	3003	295261	0.01017	0.00153	1.95	1.83	27525	1267111	0.0217	0.001	0.6	0.61	14509	3976600	0.0036	0.0002	0.69	0.83	0.01085	contr
1_7_009	923	n	C9	8	1580	2698	262027	0.0103	0.00149	1.87	1.94	25112	1164579	0.0216	0.0011	0.68	0.64	13234	3602772	0.0037	0.0002	0.84	0.87	0.0108	contr
1_7_009	923	n	C9	9	854	1283	122326	0.01049	0.00223	2.74	2.81	12290	563474	0.0218	0.0017	0.98	0.91	7104	1965037	0.0036	0.0004	1.29	1.19	0.0109	contr
1_7_009	923	n	C9	10	216	1191	116712	0.01021	0.00219	2.77	2.91	6211	287856	0.0216	0.002	1.22	1.28	2216	593074	0.0037	0.0006	2.1	2.13	0.0108	contr
1_7_009	923	n	C9	11	382	2632	247340	0.01064	0.00166	2.02	1.96	12002	561149	0.0214	0.0017	1.02	0.92	3196	868363	0.0037	0.0005	1.6	1.77	0.0107	contr
1_7_010	923	n	C10	3	1284	1733	169414	0.01023	0.00244	3.08	2.41	18523	840873	0.022	0.0013	0.76	0.74	15383	4123645	0.0037	0.0002	0.69	0.81	0.011	contr
1_7_010	923	n	C10	4	147	830	78280	0.0106	0.00279	3.39	3.49	5352	236384	0.0226	0.0023	1.28	1.38	1401	392554	0.0036	0.0007	2.68	2.68	0.0113	contr
1_7_010	923	n	C10	5	108	419	41714	0.01005	0.00371	4.77	4.91	3471	159780	0.0217	0.0028	1.66	1.72	1047	268923	0.0039	0.0009	2.88	3.1	0.01085	contr
1_7_010	923	n	C10	6	186	1473	141372	0.01042	0.00218	2.7	2.62	8574	390498	0.022	0.0017	0.99	1.09	1662	486043	0.0034	0.0006	2.41	2.46	0.011	contr
1_7_010	923	n	C10	7	2294	8765	836257	0.01048	0.00085	1.05	1.07	67709	3059201	0.0221	0.0007	0.4	0.39	32471	8720432	0.0037	0.0001	0.51	0.56	0.01105	contr
1_7_010	923	n	C10	8	1520	3916	372434	0.01052	0.00161	1.98	1.61	30819	1401719	0.022	0.001	0.6	0.58	18106	4864200	0.0037	0.0002	0.77	0.74	0.011	contr
1_7_010	923	n	C10	9	1319	2710	259769	0.01043	0.0016	1.98	1.93	21352	978907	0.0218	0.0011	0.64	0.69	14723	4032844	0.0037	0.0002	0.85	0.83	0.0109	contr
1_7_010	923	n	C10	10	371	884	82233	0.01075	0.00275	3.31	3.38	8751	403725	0.0217	0.002	1.16	1.08	5485	1438781	0.0038	0.0004	1.38	1.35	0.01085	contr
1_7_010	923	n	C10	11	1029	1906	191322	0.00996	0.00174	2.25	2.3	17903	821339	0.0218	0.0014	0.82	0.76	11679	3155391	0.0037	0.0002	0.86	0.93	0.0109	contr
1_7_010	923	n	C10	12	1347	2901	282310	0.01028	0.00149	1.87	1.87	21962	1002275	0.0219	0.0012	0.68	0.68	14991	4117251	0.0036	0.0003	0.9	0.82	0.01095	contr
1_7_010	923	n	C10	13	1412	2987	291806	0.01024	0.00161	2.03	1.84	23599	1084788	0.0218	0.0012	0.7	0.66	15003	4030350	0.0037	0.0002	0.65	0.82	0.0109	contr
1_7_010	923	n	C10	14	1200	2134	215647	0.0099	0.0015	1.96	2.18	18566	855192	0.0217	0.0013	0.77	0.74	12731	3456792	0.0037	0.0002	0.84	0.89	0.01085	contr
1_7_010	923	n	C10	15	1316	2024	193738	0.01045	0.00173	2.14	2.23	18804	857431	0.0219	0.0011	0.67	0.74	13782	3787386	0.0036	0.0002	0.69	0.85	0.01095	contr
1_7_010	923	n	C10	16	1392	1931	189454	0.01019	0.00203	2.57	2.29	20336	918199	0.0221	0.0012	0.69	0.71	14269	3898938	0.0037	0.0002	0.82	0.84	0.01105	contr
1_7_010	923	n	C10	17	680	834	80353	0.01038	0.00261	3.25	3.48	9602	432497	0.0222	0.0019	1.09	1.03	7043	1938020	0.0036	0.0003	1.16	1.19	0.0111	contr
1_7_011	923	n	C11	3	2612	5430	517134	0.0105	0.00131	1.61	1.36	47144	2154097	0.0219	0.0009	0.52	0.47	28017	7528819	0.0037	0.0002	0.62	0.6	0.01095	contr
1_7_011	923	n	C11	4	2093	4914	468234	0.0105	0.00125	1.54	1.43	39390	1808125	0.0218	0.0008	0.48	0.51	20814	5681219	0.0037	0.0002	0.66	0.69	0.0109	contr
1_7_011	923	n	C11	5	2177	4337	429159	0.01011	0.0012	1.54	1.53	37048	1697536	0.0218	0.0007	0.44	0.53	22669	6178237	0.0037	0.0002	0.66	0.67	0.0109	contr
1_7_011	923	n	C11	6	3148	5323	521549	0.01021	0.00095	1.2	1.38	52274	2384544	0.0219	0.0008	0.48	0.44	30449	8301260	0.0037	0.0002	0.56	0.57	0.01095	contr
1_7_011	923	n	C11	7	7094	14116	1356644	0.01041	0.00064	0.79	0.85	125699	5711585	0.022	0.0005	0.28	0.29	72114	20000000	0.0037	0.0001	0.42	0.37	0.011	contr
1_7_012	923	n	C12	3	2234	3703	357260	0.01037	0.00122	1.52	1.65	38157	1734676	0.022	0.0008	0.49	0.52	24867	6749256	0.0037	0.0002	0.61	0.64	0.011	contr
1_7_012	923	n	C12	4	2226	4436	430676	0.0103	0.00115	1.44	1.51	42377	1916681	0.0221	0.0007	0.43	0.49	26674	7232551	0.0037	0.0001	0.52	0.61	0.01105	contr
1_7_012	923	n	C12	5	2597	4812	468523	0.01027	0.00125	1.57	1.45	45378	2076016	0.0219	0.0007	0.43	0.47	28531	7772197	0.0037	0.0002	0.62	0.59	0.01095	contr
1_7_012	923	n	C12	6	3768	16649	1590372	0.01047	0.00061	0.75	0.78	114481	5227030	0.0219	0.0005	0.3	0.3	38214	10000000	0.0037	0.0001	0.5	0.51	0.01095	contr
1_7_012	923	n	C12	7	1807	3704	361196	0.01026	0.00128	1.62	1.65	30815	1404418	0.0219	0.001	0.6	0.58	18620	5114221	0.0036	0.0002	0.66	0.73	0.01095	contr
1_7_012	923	n	C12	8	2742	20359	1929433	0.01055	0.0006	0.73	0.7	121358	5471206	0.0222	0.0005	0.31	0.29	30392	8215067	0.0037	0.0002	0.6	0.57	0.0111	contr
1_7_012	923	n	C12	9	1845	11191	1052548	0.01063	0.00069	0.84	0.95	71935	3270776	0.022	0.0007	0.39	0.38	17573	4744060	0.0037	0.0002	0.81	0.76	0.011	contr
1_7_012	923	n	C12	10	458	3946	370853	0.01064	0.00146	1.78	1.6	17720	808898	0.0219	0.0011	0.65	0.76	3874	1061233	0.0037	0.0004	1.42	1.61	0.01095	contr
1_7_012	923	n	C12	11	164	631	56905	0.01109	0.00374	4.35	4	3941	179145	0.022	0.0026	1.53	1.61	1035	273433	0.0038	0.0008	2.75	3.11	0.011	contr
3_1_003	923	n	C13	3	2324	9574	919970	0.01041	0.00081	1	1.03	39119	1792562	0.0218	0.0008	0.46	0.51	15420	4360995	0.0035	0.0002	0.81	0.81	0.0109	contr
3_1_003	923	n	C13	4	1202	6480	609353	0.01063	0.001	1.21	1.25	25100	1144132	0.0219	0.0011	0.65	0.64	7774	2157809	0.0036	0.0004	1.33	1.14	0.01095	contr
3_1_003	923	n	C13	5	3330	31202	2978102	0.01048	0.0004	0.49	0.57	78875	3654027	0.0216	0.0006	0.34	0.36	15575	4280586	0.0036	0.0002	0.7	0.8	0.0108	contr
3_1_003	923	n	C13	7	17993	97545	9294719	0.01049	0.00027	0.33	0.32	401423	18479680	0.0217	0.0003	0.16	0.16	114616	32000000	0.0036	0.0001	0.3	0.3	0.01085	contr
3_1_003	923	n	C13	8	320	4516	420863	0.01073	0.00112	1.35	1.5	10329	482511	0.0214	0.0016	0.95	0.99	1209	342792	0.0035	0.0008	2.76	2.88	0.0107	contr
3_1_003	923	n	C13	9	1246	8862	846596	0.01047	0.00084	1.04	1.07	29712	1353871	0.0219	0.0011	0.64	0.59	7379	2032619	0.0036	0.0003	1.04	1.17	0.01095	contr
3_1_003	923	n	C13	10	6876	57777	5493477	0.01052	0.00032	0.4	0.42	170284	7974086	0.0214	0.0004	0.26	0.24	32786	9356301	0.0035	0.0001	0.55	0.55	0.0107	contr
3_1_003	923	n	C13	11	723	3328	319375	0.01042	0.00145	1.79	1.74	15533	714556	0.0217	0.0012	0.73	0.81	5406	1490966	0.0036	0.0004	1.44	1.36	0.01085	contr
3_1_003	923	n	C13	13	2962	34785	3259330	0.01067	0.00046	0.56	0.54	75187	3448636	0.0218	0.0006	0.35	0.37	8147	2295039	0.0036	0.0003	1.24	1.11	0.0109	contr
3_1_014	923	n	C14	3	4474	36437	3449692	0.01056	0.00036	0.44	0.53	141894	6485369	0.0219	0.0005	0.31	0.27	29256	8029367	0.0036	0.0001	0.5	0.59	0.01095	contr
3_1_014	923	n	C14	4	2845	24354	2271932	0.01072	0.00049	0.59	0.64	89819	4090314	0.022	0.0006	0.35	0.34	20654	5694968	0.0036	0.0002	0.63	0.7	0.011	contr
3_1_014	923	n	C14	5	809	7924	741553	0.01069	0.00086	1.04	1.13	23592	1087380	0.0217	0.001	0.58	0.66	4736	1298898	0.0036	0.0004	1.59	1.46	0.01085	contr
3_1_014	923	n	C14	6	1614	17190	1621923	0.0106	0.00063	0.77	0.77	50228	2310584	0.0217	0.0007	0.44	0.45	8707	2409212	0.0036	0.0003	1.2	1.07	0.01085	contr
3_1_014	923	n	C14	7	1000	9589	903917	0.01061	0.00073	0.88	1.03	26892	1224539	0.022	0.0011	0.64	0.62	4526	1276277	0.0035	0.0004	1.32	1.49	0.011	contr
3_1_014	923	n	C14	8	5316	48723	4583348	0.01063	0.00037	0.45	0.46	175142	8002376	0.0219	0.0004	0.23	0.24	40032	11000000	0.0036	0.0001	0.52	0.5	0.01095	contr
3_1_014	923	n	C14	9	392	3982	359107	0.01109	0.00137	1.59	1.59	12984	587236	0.0221	0.0014	0.8	0.89	2577	718039	0.0036	0.0006	2.1	1.97	0.01105	contr
3_1_014	923	n	C14	13	1841	22245	2049846	0.01085	0.00062	0.74	0.67	63952	2898303	0.0221	0.0006	0.38	0.4	10259	2800988	0.0037	0.0003	1.02	0.99	0.01105	contr
3_1_014	923	n	C14	14	284	3403	312496	0.01089	0.00159	1.89	1.72	11489	526151	0.0218	0.0016	0.94	0.94	2239	578222	0.0039	0.0006	1.93	2.12	0.0109	contr
3_1_014	923	n	C14	15	1737	25663	2379200	0.01079	0.00059	0.71	0.63	76118	3455940	0.022	0.0007	0.39	0.37	10447	2819755	0.0037	0.0003	0.88	0.98	0.011	contr
3_1_014	923	n	C14	22	264	4045	362580	0.01116	0.0015	1.74	1.58	9979	455753	0.0219	0.0018	1.04	1.01	1173	317310	0.0037	0.0009	2.99	2.93	0.01095	contr
3_1_014	923	n	C14	24	258	3735	342817	0.0109	0.00154	1.82	1.65	9453	426940	0.0221	0.0017	1.01	1.04	1204	325693	0.0037	0.0008	2.76	2.89	0.01105	contr
3_1_027	923	n	C15	3	908	8342	774912	0.01077	0.00092	1.11	1.1	23750	1100633	0.0216	0.0011	0.64	0.66	4139	1159809	0.0036	0.0004	1.56	1.56	0.0108	contr
3_1_027	923	n	C15	4	2145	22351	2119157	0.01055	0.00065	0.8	0.67	56889	2631234	0.0216	0.0007	0.42	0.42	9581	2649828	0.0036	0.0003	1.1	1.02	0.0108	contr
3_1_027	923	n	C15	5	2380	23912	2281849	0.01048	0.00058	0.71	0.65	65014	3006861	0.0216	0.0007	0.42	0.4	10795	2978614	0.0036	0.0003	0.94	0.96	0.0108	contr
3_1_027	923	n	C15	6	14379	131592	12519075	0.01051	0.00025	0.31	0.28	352755	16308736	0.0216	0.0003	0.15	0.17	47701	13000000	0.0036	0.0001	0.44	0.46	0.0108	contr
3_1_021	923	n	C16	3	1770	11776	1116843	0.01054	0.0008	0.97	0.93	39032	1805220	0.0216	0.0008	0.5	0.51	7094	1976811	0.0036	0.0003	1.13	1.19	0.0108	contr
3_1_021	923	n	C16	4	1928	17645	1677771	0.01052	0.00072	0.89	0.76	45303	2099318	0.0216	0.0008	0.5	0.47	7505	2134538	0.0035	0.0003	1.08	1.16	0.0108	contr
3_1_021	923	n	C16	5	2408	25527	2419996	0.01055	0.00056	0.68	0.63	68775	3172471	0.0217	0.0006	0.37	0.39	10882	3085930	0.0035	0.0002	0.82	0.96	0.01085	contr
3_1_021	923	n	C16	6	1960	19380	1824448	0.01062	0.0006	0.73	0.72	55935	2557940	0.0219	0.0007	0.41	0.43	9090	2552197	0.0036	0.0004	1.29	1.05	0.01095	contr
3_1_021	923	n	C16	7	12247	116766	10862113	0.01075	0.00026	0.32	0.29	348492	15994130	0.0218	0.0003	0.16	0.17	67120	19000000	0.0036	0.0001	0.36	0.39	0.0109	contr
3_1_021	923	n	C16	8	13519	226948	20983560	0.01082	0.00022	0.26	0.21	446202	20421464	0.0218	0.0003	0.15	0.15	25230	7040470	0.0036	0.0002	0.68	0.63	0.0109	contr
3_1_021	923	n	C16	9	4754	48737	4596382	0.0106	0.00036	0.44	0.46	129528	5914647	0.0219	0.0005	0.27	0.28	19722	5508383	0.0036	0.0002	0.82	0.71	0.01095	contr
3_1_021	923	n	C16	10	244	2487	228986	0.01086	0.00189	2.24	2.02	7495	340782	0.022	0.0018	1.08	1.17	1617	451265	0.0036	0.0006	2.32	2.49	0.011	contr
3_1_021	923	n	C16	11	336	2838	263831	0.01076	0.00152	1.83	1.89	7998	369614	0.0216	0.0017	1.01	1.13	1999	534531	0.0037	0.0006	2.09	2.24	0.0108	contr
3_1_021	923	n	C16	12	633	6780	632005	0.01073	0.00106	1.27	1.22	17885	819343	0.0218	0.0014	0.81	0.76	3464	974967	0.0036	0.0005	1.71	1.7	0.0109	contr
1_7_013	923	n	C17	3	820	1446	140927	0.01026	0.00209	2.63	2.64	13997	643713	0.0217	0.0016	0.93	0.85	8042	2236880	0.0036	0.0003	1.08	1.12	0.01085	contr
1_7_013	923	n	C17	4	1106	2335	225269	0.01037	0.00184	2.29	2.08	20934	967388	0.0216	0.0013	0.75	0.7	10154	2785827	0.0036	0.0003	1.16	0.99	0.0108	contr
1_7_013	923	n	C17	5	2057	5875	551257	0.01066	0.00113	1.37	1.31	45414	2093150	0.0217	0.0008	0.47	0.47	21344	5819363	0.0037	0.0002	0.75	0.69	0.01085	contr
1_7_013	923	n	C17	6	1624	7710	740902	0.01041	0.00099	1.23	1.14	52646	2432689	0.0216	0.0007	0.41	0.44	19669	5365334	0.0037	0.0002	0.66	0.71	0.0108	contr
1_7_013	923	n	C17	7	2466	5363	505305	0.01062	0.00115	1.4	1.37	41648	1935075	0.0215	0.0008	0.48	0.5	24235	6750811	0.0036	0.0002	0.66	0.64	0.01075	contr
1_7_013	923	n	C17	8	1572	4876	453871	0.01075	0.00129	1.55	1.44	39050	1779232	0.0219	0.0009	0.51	0.51	16127	4411974	0.0037	0.0002	0.76	0.79	0.01095	contr
1_7_013	923	n	C17	9	1612	3376	318706	0.01059	0.0015	1.83	1.73	29275	1347113	0.0217	0.001	0.58	0.59	14734	4049700	0.0036	0.0002	0.83	0.83	0.01085	contr
1_7_013	923	n	C17	10	1200	1842	172681	0.01067	0.00185	2.23	2.34	18049	845596	0.0213	0.0013	0.79	0.75	11433	3125172	0.0037	0.0002	0.82	0.94	0.01065	contr
1_7_013	923	n	C17	11	548	3550	333492	0.01065	0.00119	1.44	1.69	20430	938352	0.0218	0.0011	0.66	0.71	5370	1491007	0.0036	0.0004	1.36	1.37	0.0109	contr
1_7_013	923	n	C17	12	7017	26071	2463276	0.01058	0.00044	0.53	0.62	199114	9098022	0.0219	0.0004	0.24	0.23	71896	20000000	0.0037	0.0001	0.34	0.37	0.01095	contr
1_7_013	923	n	C17	13	460	2084	200311	0.01041	0.0019	2.36	2.2	17766	803258	0.0221	0.0012	0.72	0.76	4205	1171265	0.0036	0.0004	1.51	1.54	0.01105	contr
1_7_013	923	n	C17	14	516	2358	221308	0.01066	0.00183	2.22	2.07	18928	865553	0.0219	0.0013	0.75	0.73	5923	1617773	0.0037	0.0003	1.08	1.3	0.01095	contr
1_7_013	923	n	C17	15	1164	3978	370705	0.01073	0.00135	1.62	1.59	21142	972190	0.0217	0.0012	0.7	0.7	1625	454213	0.0036	0.0008	2.95	2.49	0.01085	contr
1_7_013	923	n	C17	16	1016	9332	888799	0.0105	0.00097	1.2	1.04	39435	1826299	0.0216	0.001	0.62	0.51	2075	582804	0.0036	0.0006	2.07	2.2	0.0108	contr
1_7_014	923	n	C18	3	1928	3892	371375	0.01048	0.00138	1.7	1.61	36991	1717893	0.0215	0.0009	0.53	0.53	17806	4843004	0.0037	0.0002	0.83	0.75	0.01075	contr
1_7_014	923	n	C18	4	1750	3415	320584	0.01065	0.00139	1.69	1.72	32099	1481828	0.0217	0.0009	0.51	0.56	15857	4381249	0.0036	0.0002	0.68	0.8	0.01085	contr
1_7_014	923	n	C18	5	2246	4186	403367	0.01038	0.00123	1.53	1.55	43982	2020590	0.0218	0.0009	0.55	0.48	23444	6465807	0.0036	0.0002	0.66	0.65	0.0109	contr
1_7_014	923	n	C18	6	1381	6256	583128	0.01073	0.00125	1.51	1.27	45598	2106917	0.0216	0.0009	0.52	0.47	16281	4371858	0.0037	0.0003	0.88	0.79	0.0108	contr
1_7_014	923	n	C18	7	7198	14409	1363809	0.01057	0.00076	0.92	0.84	145886	6683518	0.0218	0.0004	0.22	0.26	87382	23000000	0.0037	0.0001	0.31	0.34	0.0109	contr
1_7_014	923	n	C18	8	1316	2099	201148	0.01044	0.00189	2.34	2.19	21994	1011144	0.0218	0.0015	0.87	0.68	12232	3395119	0.0036	0.0003	0.9	0.91	0.0109	contr
1_7_014	923	n	C18	9	1434	2305	226690	0.01017	0.0017	2.15	2.09	24460	1129545	0.0217	0.0011	0.65	0.65	13508	3664244	0.0037	0.0002	0.82	0.86	0.01085	contr
1_7_014	923	n	C18	10	6782	25124	2357913	0.01066	0.00057	0.69	0.63	191911	8790777	0.0218	0.0004	0.21	0.23	68424	19000000	0.0036	0.0001	0.4	0.38	0.0109	contr
1_7_014	923	n	C18	11	4021	29845	2810906	0.01062	0.00049	0.59	0.58	180529	8262151	0.0219	0.0004	0.23	0.24	43327	12000000	0.0036	0.0001	0.52	0.48	0.01095	contr
1_7_015	923	n	C19	3	1248	4183	403472	0.01037	0.00125	1.55	1.55	28642	1316065	0.0218	0.0009	0.56	0.6	12176	3333077	0.0037	0.0003	1.02	0.91	0.0109	contr
1_7_015	923	n	C19	4	2068	8683	812352	0.01069	0.00096	1.16	1.08	53300	2444049	0.0218	0.0007	0.4	0.44	19338	5272966	0.0037	0.0002	0.6	0.72	0.0109	contr
1_7_015	923	n	C19	5	1788	8191	787875	0.0104	0.00084	1.04	1.11	50779	2348401	0.0216	0.0007	0.43	0.45	19627	5309119	0.0037	0.0002	0.65	0.72	0.0108	contr
1_7_015	923	n	C19	6	1806	6224	604300	0.0103	0.0009	1.12	1.27	44065	2010321	0.0219	0.0008	0.46	0.48	16949	4604598	0.0037	0.0003	0.96	0.77	0.01095	contr
1_7_015	923	n	C19	7	1899	6158	594222	0.01036	0.00099	1.24	1.28	42737	1992719	0.0214	0.0007	0.43	0.49	19313	5234722	0.0037	0.0002	0.73	0.72	0.0107	contr
1_7_015	923	n	C19	8	3353	10651	1042344	0.01022	0.00081	1.02	0.97	68759	3178271	0.0216	0.0006	0.37	0.39	25475	6997288	0.0036	0.0002	0.58	0.63	0.0108	contr
1_7_015	923	n	C19	9	1453	6756	664522	0.01017	0.00097	1.23	1.22	37909	1757210	0.0216	0.0007	0.43	0.52	12085	3347409	0.0036	0.0003	0.91	0.91	0.0108	contr
1_7_016	923	n	C20	3	1572	3333	316563	0.01053	0.00143	1.75	1.74	29082	1328932	0.0219	0.001	0.6	0.59	16315	4423639	0.0037	0.0002	0.75	0.78	0.01095	contr
1_7_016	923	n	C20	4	1190	2493	239942	0.01039	0.00173	2.15	2.01	24240	1121877	0.0216	0.001	0.61	0.65	11850	3304316	0.0036	0.0003	0.99	0.92	0.0108	contr
1_7_016	923	n	C20	5	3120	6705	632575	0.0106	0.001	1.22	1.23	57780	2647465	0.0218	0.0007	0.4	0.42	28722	7837479	0.0037	0.0002	0.54	0.59	0.0109	contr
1_7_016	923	n	C20	6	2294	5119	490057	0.01045	0.00109	1.35	1.4	43609	1987146	0.0219	0.0007	0.43	0.48	20892	5669369	0.0037	0.0002	0.71	0.69	0.01095	contr
1_7_016	923	n	C20	7	2788	6320	596044	0.0106	0.00129	1.57	1.26	52204	2399910	0.0218	0.0007	0.43	0.44	26598	7255885	0.0037	0.0002	0.56	0.61	0.0109	contr
1_7_016	923	n	C20	8	1946	4304	417573	0.01031	0.00094	1.18	1.53	36271	1651539	0.022	0.0008	0.46	0.53	17555	4797282	0.0037	0.0002	0.7	0.76	0.011	contr
1_7_016	923	n	C20	9	1681	4410	407761	0.01082	0.00148	1.77	1.51	33885	1571640	0.0216	0.001	0.6	0.55	16330	4450390	0.0037	0.0002	0.8	0.78	0.0108	contr
1_7_016	923	n	C20	10	1428	3333	314364	0.0106	0.00138	1.68	1.74	25323	1169557	0.0217	0.001	0.59	0.64	11761	3196040	0.0037	0.0003	0.88	0.92	0.01085	contr
1_7_016	923	n	C20	11	1016	1635	161268	0.01014	0.00213	2.71	2.49	14263	667329	0.0214	0.0013	0.78	0.85	7497	2047126	0.0037	0.0003	1.15	1.16	0.0107	contr
1_7_017	923	n	C21	3	2403	3878	377844	0.01027	0.00126	1.6	1.61	32513	1516586	0.0214	0.0009	0.55	0.56	20372	5570679	0.0037	0.0002	0.65	0.7	0.0107	contr
1_7_017	923	n	C21	4	1984	4036	376800	0.01071	0.00146	1.78	1.58	29200	1357517	0.0215	0.0009	0.56	0.59	18460	5052122	0.0037	0.0002	0.85	0.74	0.01075	contr
1_7_017	923	n	C21	5	2324	4344	416252	0.01044	0.00117	1.46	1.53	38554	1773870	0.0217	0.0008	0.47	0.51	23774	6447135	0.0037	0.0002	0.64	0.65	0.01085	contr
1_7_017	923	n	C21	6	4017	14459	1365551	0.01059	0.00072	0.89	0.84	105126	4835870	0.0217	0.0005	0.31	0.31	45284	12000000	0.0037	0.0001	0.46	0.47	0.01085	contr
1_7_017	923	n	C21	7	3387	4903	480081	0.01021	0.00121	1.54	1.44	46743	2156955	0.0217	0.0008	0.46	0.47	30213	8243820	0.0037	0.0002	0.58	0.58	0.01085	contr
1_7_018	923	n	C22	3	1381	3810	352318	0.01082	0.00135	1.62	1.63	28118	1294846	0.0217	0.001	0.61	0.6	13034	3568965	0.0037	0.0002	0.8	0.88	0.01085	contr
1_7_018	923	n	C22	4	2756	6291	600164	0.01048	0.00115	1.41	1.27	45817	2081385	0.022	0.0008	0.46	0.47	24684	6791467	0.0036	0.0002	0.74	0.64	0.011	contr
1_7_018	923	n	C22	5	2750	5069	499047	0.01016	0.00125	1.59	1.41	43349	1963289	0.0221	0.001	0.58	0.49	24634	6729421	0.0037	0.0001	0.52	0.64	0.01105	contr
1_7_018	923	n	C22	6	3216	6778	657366	0.01031	0.001	1.25	1.22	60935	2779213	0.0219	0.0007	0.43	0.41	32407	8820913	0.0037	0.0002	0.53	0.56	0.01095	contr
1_7_018	923	n	C22	7	2104	3535	341115	0.01036	0.00137	1.7	1.69	35553	1593643	0.0223	0.0011	0.61	0.54	21932	5934163	0.0037	0.0002	0.64	0.68	0.01115	contr
1_7_018	923	n	C22	8	632	1010	94076	0.01074	0.00278	3.35	3.16	10223	458872	0.0223	0.0018	1.06	1	6042	1641516	0.0037	0.0003	1.23	1.29	0.01115	contr
1_7_018	923	n	C22	9	19771	42425	4048410	0.01048	0.00035	0.43	0.49	398961	18229084	0.0219	0.0003	0.15	0.16	209507	57000000	0.0037	0.0001	0.24	0.22	0.01095	contr
1_7_019	923	n	C23	3	2004	4071	385987	0.01055	0.00134	1.65	1.58	40871	1861675	0.022	0.0009	0.54	0.5	20285	5479341	0.0037	0.0002	0.64	0.7	0.011	contr
1_7_019	923	n	C23	4	3181	7374	688491	0.01071	0.00093	1.13	1.17	65939	3019885	0.0218	0.0006	0.37	0.39	33966	9214189	0.0037	0.0001	0.53	0.54	0.0109	contr
1_7_019	923	n	C23	5	2705	4659	444878	0.01047	0.00108	1.34	1.47	45408	2065652	0.022	0.0009	0.54	0.47	27205	7288556	0.0037	0.0002	0.55	0.61	0.011	contr
1_7_019	923	n	C23	6	2376	5694	543146	0.01048	0.001	1.24	1.33	52933	2388904	0.0222	0.0007	0.4	0.44	24077	6579273	0.0037	0.0002	0.66	0.65	0.0111	contr
1_7_019	923	n	C23	7	5618	8123	791222	0.01027	0.00074	0.93	1.12	89985	4039654	0.0223	0.0005	0.31	0.34	52361	14000000	0.0037	0.0001	0.45	0.44	0.01115	contr
1_7_019	923	n	C23	8	3580	5176	485313	0.01067	0.00136	1.66	1.4	60504	2740987	0.0221	0.0007	0.4	0.41	34182	9291712	0.0037	0.0001	0.52	0.54	0.01105	contr
1_7_019	923	n	C23	9	1200	2536	239722	0.01058	0.00183	2.25	2	23346	1063716	0.0219	0.0012	0.69	0.66	9394	2607844	0.0036	0.0003	0.96	1.03	0.01095	contr
1_7_019	923	n	C23	10	1541	2843	264905	0.01073	0.00159	1.92	1.89	24214	1103912	0.0219	0.001	0.6	0.65	12026	3239408	0.0037	0.0002	0.79	0.91	0.01095	contr
1_7_019	923	n	C23	11	1161	3804	357916	0.01063	0.00126	1.55	1.63	30032	1383469	0.0217	0.001	0.59	0.58	10471	2861141	0.0037	0.0003	1.17	0.98	0.01085	contr
1_7_019	923	n	C23	12	2997	8090	750428	0.01078	0.00093	1.12	1.12	66822	3028946	0.0221	0.0007	0.4	0.39	23211	6381981	0.0036	0.0002	0.64	0.66	0.01105	contr
1_7_019	923	n	C23	13	2576	7340	694329	0.01057	0.00103	1.27	1.17	54536	2487448	0.0219	0.0007	0.43	0.43	19686	5333292	0.0037	0.0002	0.78	0.71	0.01095	contr
4_1_001	1023	s	C1	3	44	-	-	-	-	-	-	3046	146531	0.0108	0.0019	1.97	1.84	2565	146531	0.0037	0.0007	2	1.99	0.0108	contr
4_1_001	1023	s	C1	4	44	-	-	-	-	-	-	3232	158861	0.0106	0.0016	1.69	1.78	2787	158861	0.0037	0.0006	1.74	1.91	0.0106	contr
4_1_001	1023	s	C1	5	44	-	-	-	-	-	-	3854	184221	0.0109	0.0016	1.67	1.63	3175	184221	0.0036	0.0005	1.69	1.79	0.0109	contr
4_1_001	1023	s	C1	6	124	-	-	-	-	-	-	10029	473281	0.011	0.001	1.05	1.01	8288	473281	0.0037	0.0003	1.06	1.11	0.011	contr
4_1_001	1023	s	C1	7	24	-	-	-	-	-	-	1894	95026	0.0104	0.0024	2.57	2.33	1674	95026	0.0037	0.0009	2.67	2.47	0.0104	contr
4_1_001	1023	s	C1	8	24	-	-	-	-	-	-	1703	81824	0.0108	0.0025	2.56	2.45	1475	81824	0.0038	0.0007	2.17	2.63	0.0108	contr
4_1_001	1023	s	C1	9	192	-	-	-	-	-	-	16432	774851	0.011	0.0009	0.91	0.79	13643	774851	0.0037	0.0003	0.79	0.87	0.011	contr
4_1_001	1023	s	C1	10	44	-	-	-	-	-	-	4210	200207	0.0109	0.0016	1.65	1.56	3491	200207	0.0037	0.0007	2.02	1.71	0.0109	contr
4_1_001	1023	s	C1	11	136	-	-	-	-	-	-	12205	572799	0.0111	0.001	1.01	0.92	10161	572799	0.0037	0.0003	1.04	1	0.0111	contr
4_1_001	1023	s	C1	12	44	-	-	-	-	-	-	2923	145560	0.0104	0.0017	1.8	1.87	2640	145560	0.0038	0.0007	1.99	1.97	0.0104	contr
4_1_001	1023	s	C1	13	68	-	-	-	-	-	-	7764	363159	0.0111	0.001	1.01	1.15	6474	363159	0.0037	0.0005	1.58	1.26	0.0111	contr
4_1_001	1023	s	C1	14	154	-	-	-	-	-	-	12274	588185	0.0109	0.0009	0.92	0.91	10221	588185	0.0036	0.0003	1.05	1	0.0109	contr
4_1_001	1023	s	C1	15	125	-	-	-	-	-	-	10179	494422	0.0107	0.001	1.01	1	8640	494422	0.0037	0.0003	1.03	1.09	0.0107	contr
4_1_001	1023	s	C1	16	68	-	-	-	-	-	-	5941	282298	0.0109	0.0012	1.19	1.31	4926	282298	0.0037	0.0005	1.52	1.44	0.0109	contr
4_1_001	1023	s	C1	17	44	-	-	-	-	-	-	3276	161135	0.0106	0.0017	1.78	1.77	2860	161135	0.0037	0.0007	2.03	1.89	0.0106	contr
4_1_001	1023	s	C1	18	44	-	-	-	-	-	-	3748	177664	0.011	0.0015	1.55	1.66	3143	177664	0.0037	0.0005	1.62	1.8	0.011	contr
4_1_001	1023	s	C1	19	68	-	-	-	-	-	-	4854	230712	0.0109	0.0015	1.57	1.45	4113	230712	0.0037	0.0005	1.48	1.58	0.0109	contr
4_1_001	1023	s	C1	20	68	-	-	-	-	-	-	5359	255868	0.0109	0.0014	1.46	1.38	4531	255868	0.0037	0.0005	1.51	1.5	0.0109	contr
4_1_002	1023	s	C2	3	44	-	-	-	-	-	-	2621	123088	0.0111	0.0018	1.85	1.98	2212	123088	0.0038	0.0007	2.07	2.15	0.0111	contr
4_1_002	1023	s	C2	4	68	-	-	-	-	-	-	6481	310131	0.0109	0.0012	1.27	1.26	5435	310131	0.0037	0.0005	1.58	1.37	0.0109	contr
4_1_002	1023	s	C2	5	104	-	-	-	-	-	-	7739	363451	0.0111	0.0011	1.11	1.15	6341	363451	0.0037	0.0004	1.16	1.27	0.0111	contr
4_1_002	1023	s	C2	6	104	-	-	-	-	-	-	6574	315709	0.0108	0.0012	1.25	1.25	5525	315709	0.0037	0.0004	1.31	1.36	0.0108	contr
4_1_002	1023	s	C2	7	68	-	-	-	-	-	-	4842	225961	0.0111	0.0013	1.31	1.46	3922	225961	0.0036	0.0005	1.57	1.61	0.0111	contr
4_1_002	1023	s	C2	8	89	-	-	-	-	-	-	5963	277274	0.0112	0.0012	1.18	1.31	4921	277274	0.0037	0.0005	1.54	1.44	0.0112	contr
4_1_002	1023	s	C2	9	68	-	-	-	-	-	-	8347	389420	0.0111	0.0011	1.14	1.11	7092	389420	0.0038	0.0004	1.2	1.2	0.0111	contr
4_1_002	1023	s	C2	10	68	-	-	-	-	-	-	2611	121634	0.0112	0.0018	1.81	1.98	2108	121634	0.0036	0.0008	2.43	2.2	0.0112	contr
4_1_002	1023	s	C2	11	104	-	-	-	-	-	-	7189	339157	0.011	0.0011	1.16	1.19	5803	339157	0.0036	0.0005	1.47	1.33	0.011	contr
4_1_002	1023	s	C2	12	44	-	-	-	-	-	-	3380	159512	0.011	0.0019	1.96	1.74	2833	159512	0.0037	0.0006	1.72	1.9	0.011	contr
4_1_002	1023	s	C2	13	44	-	-	-	-	-	-	3184	151834	0.0109	0.0019	1.91	1.8	2559	151834	0.0035	0.0006	1.86	2	0.0109	contr
4_1_002	1023	s	C2	14	44	-	-	-	-	-	-	3655	172467	0.011	0.0019	1.89	1.68	3083	172467	0.0037	0.0006	1.7	1.82	0.011	contr
4_1_002	1023	s	C2	15	68	-	-	-	-	-	-	5425	260848	0.0108	0.0015	1.56	1.38	4583	260848	0.0037	0.0005	1.56	1.49	0.0108	contr
4_1_002	1023	s	C2	16	104	-	-	-	-	-	-	7906	376735	0.0109	0.0013	1.29	1.14	6556	376735	0.0036	0.0004	1.21	1.25	0.0109	contr
4_1_002	1023	s	C2	17	68	-	-	-	-	-	-	6509	305569	0.0111	0.0014	1.38	1.26	5316	305569	0.0036	0.0004	1.18	1.39	0.0111	contr
4_1_002	1023	s	C2	18	68	-	-	-	-	-	-	7564	351473	0.0112	0.0012	1.16	1.17	6335	351473	0.0038	0.0004	1.27	1.27	0.0112	contr
4_1_002	1023	s	C2	19	44	-	-	-	-	-	-	5022	234796	0.0111	0.0015	1.47	1.43	4051	234796	0.0036	0.0006	1.97	1.59	0.0111	contr
4_1_002	1023	s	C2	20	44	-	-	-	-	-	-	3286	157979	0.0108	0.0017	1.78	1.77	2700	157979	0.0036	0.0006	1.88	1.94	0.0108	contr
4_1_002	1023	s	C2	21	431	-	-	-	-	-	-	23079	1091974	0.011	0.0006	0.57	0.67	19012	1091974	0.0037	0.0003	0.84	0.73	0.011	contr
4_1_003	1023	s	C3	6	24	-	-	-	-	-	-	1833	87164	0.0109	0.0023	2.41	2.37	1527	87164	0.0037	0.0008	2.44	2.59	0.0109	contr
4_1_003	1023	s	C3	8	37	-	-	-	-	-	-	2355	114617	0.0107	0.0018	1.9	2.09	1892	114617	0.0035	0.0007	2.43	2.32	0.0107	contr
4_1_003	1023	s	C3	9	108	-	-	-	-	-	-	8812	407653	0.0112	0.0013	1.25	1.08	7170	407653	0.0037	0.0004	1.15	1.19	0.0112	contr
4_1_003	1023	s	C3	11	103	-	-	-	-	-	-	8499	391044	0.0113	0.0012	1.19	1.1	6831	391044	0.0037	0.0004	1.12	1.22	0.0113	contr
4_1_003	1023	s	C3	13	68	-	-	-	-	-	-	5325	248818	0.0111	0.0013	1.32	1.39	4353	248818	0.0037	0.0005	1.55	1.53	0.0111	contr
4_1_003	1023	s	C3	14	722	-	-	-	-	-	-	51825	2429006	0.0111	0.0004	0.42	0.45	42858	2429006	0.0037	0.0001	0.45	0.49	0.0111	contr
4_1_003	1023	s	C3	16	96	-	-	-	-	-	-	8701	403419	0.0112	0.0013	1.31	1.09	7186	403419	0.0037	0.0004	1.24	1.19	0.0112	contr
4_1_003	1023	s	C3	18	52	-	-	-	-	-	-	3295	155732	0.011	0.0019	1.92	1.76	2667	155732	0.0036	0.0006	1.92	1.96	0.011	contr
4_1_003	1023	s	C3	19	36	-	-	-	-	-	-	2770	130820	0.011	0.0017	1.69	1.93	2300	130820	0.0037	0.0006	1.96	2.11	0.011	contr
4_1_003	1023	s	C3	20	52	-	-	-	-	-	-	3925	181929	0.0112	0.0015	1.53	1.62	3181	181929	0.0037	0.0006	1.81	1.79	0.0112	contr
4_1_003	1023	s	C3	21	40	-	-	-	-	-	-	3333	158791	0.0109	0.0015	1.56	1.76	2818	158791	0.0037	0.0006	1.82	1.9	0.0109	contr
4_1_003	1023	s	C3	23	30	-	-	-	-	-	-	2168	103191	0.0109	0.002	2.08	2.18	1877	103191	0.0038	0.0008	2.3	2.33	0.0109	contr
4_1_003	1023	s	C3	25	28	-	-	-	-	-	-	2221	105415	0.011	0.0023	2.34	2.15	1879	105415	0.0037	0.0008	2.3	2.33	0.011	contr
4_1_004	1023	s	C4	3	52	-	-	-	-	-	-	3741	175764	0.0111	0.0018	1.82	1.66	3159	175764	0.0038	0.0007	1.95	1.8	0.0111	contr
4_1_004	1023	s	C4	4	58	-	-	-	-	-	-	4076	197895	0.0107	0.0015	1.59	1.59	3469	197895	0.0037	0.0005	1.47	1.72	0.0107	contr
4_1_004	1023	s	C4	5	56	-	-	-	-	-	-	4404	202180	0.0113	0.0016	1.56	1.53	3700	202180	0.0038	0.0006	1.6	1.66	0.0113	contr
4_1_004	1023	s	C4	6	44	-	-	-	-	-	-	3322	154410	0.0112	0.0015	1.52	1.76	2756	154410	0.0037	0.0006	1.7	1.92	0.0112	contr
4_1_004	1023	s	C4	7	144	-	-	-	-	-	-	10830	505371	0.0111	0.0009	0.95	0.97	8796	505371	0.0036	0.0004	1.12	1.08	0.0111	contr
4_1_004	1023	s	C4	8	81	-	-	-	-	-	-	7906	367706	0.0112	0.0012	1.16	1.14	6569	367706	0.0037	0.0004	1.24	1.25	0.0112	contr
4_1_004	1023	s	C4	9	81	-	-	-	-	-	-	5864	278577	0.0109	0.0012	1.25	1.32	4855	278577	0.0037	0.0005	1.65	1.45	0.0109	contr
4_1_004	1023	s	C4	10	40	-	-	-	-	-	-	2869	138715	0.0108	0.0019	1.98	1.89	2366	138715	0.0036	0.0006	2	2.08	0.0108	contr
4_1_004	1023	s	C4	11	85	-	-	-	-	-	-	7789	363508	0.0111	0.0013	1.26	1.15	6540	363508	0.0038	0.0004	1.19	1.25	0.0111	contr
4_1_004	1023	s	C4	12	44	-	-	-	-	-	-	3280	155135	0.011	0.0019	1.88	1.77	2715	155135	0.0037	0.0007	2.21	1.94	0.011	contr
4_1_004	1023	s	C4	13	103	-	-	-	-	-	-	7970	375851	0.011	0.0012	1.25	1.14	6668	375851	0.0037	0.0005	1.35	1.24	0.011	contr
4_1_004	1023	s	C4	14	108	-	-	-	-	-	-	7592	363652	0.0109	0.0011	1.16	1.16	6539	363652	0.0038	0.0004	1.25	1.25	0.0109	contr
4_1_004	1023	s	C4	15	44	-	-	-	-	-	-	3535	166068	0.0111	0.0017	1.67	1.7	2924	166068	0.0037	0.0006	1.73	1.87	0.0111	contr
4_1_004	1023	s	C4	16	37	-	-	-	-	-	-	2849	131940	0.0112	0.0018	1.84	1.9	2267	131940	0.0036	0.0007	2.1	2.12	0.0112	contr
4_1_005	1023	s	C5	4	44	-	-	-	-	-	-	2767	133225	0.0108	0.0018	1.82	1.93	2430	133225	0.0038	0.0008	2.31	2.05	0.0108	contr
4_1_005	1023	s	C5	5	68	-	-	-	-	-	-	4322	202474	0.0111	0.0013	1.3	1.54	3642	202474	0.0038	0.0005	1.62	1.67	0.0111	contr
4_1_005	1023	s	C5	6	37	-	-	-	-	-	-	2291	111162	0.0107	0.002	2.07	2.12	1942	111162	0.0037	0.0007	2.18	2.29	0.0107	contr
4_1_005	1023	s	C5	7	37	-	-	-	-	-	-	2289	104482	0.0114	0.0024	2.36	2.12	1794	104482	0.0036	0.0007	2.19	2.38	0.0114	contr
4_1_005	1023	s	C5	8	37	-	-	-	-	-	-	2742	126308	0.0113	0.0019	1.91	1.94	2269	126308	0.0038	0.0008	2.24	2.12	0.0113	contr
4_1_005	1023	s	C5	9	76	-	-	-	-	-	-	6976	336581	0.0108	0.0012	1.24	1.21	5864	336581	0.0037	0.0005	1.45	1.32	0.0108	contr
4_1_005	1023	s	C5	11	64	-	-	-	-	-	-	4766	220863	0.0112	0.0014	1.37	1.47	3851	220863	0.0037	0.0006	1.75	1.63	0.0112	contr
4_1_005	1023	s	C5	12	24	-	-	-	-	-	-	1810	85434	0.011	0.0024	2.48	2.38	1515	85434	0.0037	0.0009	2.65	2.6	0.011	contr
4_1_005	1023	s	C5	13	21	-	-	-	-	-	-	1512	70633	0.0111	0.002	2.04	2.61	1240	70633	0.0037	0.0009	2.76	2.87	0.0111	contr
4_1_005	1023	s	C5	14	24	-	-	-	-	-	-	1714	80309	0.0111	0.0022	2.2	2.45	1435	80309	0.0037	0.0008	2.46	2.67	0.0111	contr
4_1_005	1023	s	C5	15	24	-	-	-	-	-	-	1633	75129	0.0113	0.0028	2.77	2.51	1348	75129	0.0038	0.0009	2.54	2.75	0.0113	contr
4_1_005	1023	s	C5	16	40	-	-	-	-	-	-	2999	142377	0.011	0.0017	1.74	1.85	2468	142377	0.0036	0.0006	1.95	2.03	0.011	contr
4_1_005	1023	s	C5	17	30	-	-	-	-	-	-	1880	92126	0.0106	0.0021	2.18	2.33	1606	92126	0.0037	0.0009	2.69	2.52	0.0106	contr
4_1_005	1023	s	C5	18	30	-	-	-	-	-	-	2373	112534	0.011	0.0019	1.96	2.08	2039	112534	0.0038	0.0007	2.18	2.24	0.011	contr
4_1_005	1023	s	C5	19	22	-	-	-	-	-	-	1604	75626	0.011	0.0022	2.27	2.53	1359	75626	0.0038	0.0009	2.64	2.74	0.011	contr
4_1_005	1023	s	C5	20	44	-	-	-	-	-	-	4156	194799	0.0111	0.0017	1.76	1.57	3311	194799	0.0036	0.0005	1.46	1.76	0.0111	contr
4_1_005	1023	s	C5	21	52	-	-	-	-	-	-	3736	177439	0.0109	0.0016	1.61	1.66	3103	177439	0.0037	0.0006	1.72	1.81	0.0109	contr
4_1_005	1023	s	C5	22	64	-	-	-	-	-	-	6654	311258	0.0111	0.0012	1.22	1.24	5343	311258	0.0036	0.0004	1.25	1.38	0.0111	contr
4_1_006	1023	s	C6	3	44	-	-	-	-	-	-	3005	141650	0.011	0.002	2.02	1.85	2500	141650	0.0037	0.0007	2.21	2.02	0.011	contr
4_1_006	1023	s	C6	4	52	-	-	-	-	-	-	2205	100292	0.0114	0.0023	2.28	2.16	1738	100292	0.0036	0.0008	2.34	2.42	0.0114	contr
4_1_006	1023	s	C6	5	43	-	-	-	-	-	-	2153	100849	0.0111	0.0021	2.11	2.18	1768	100849	0.0037	0.0008	2.31	2.4	0.0111	contr
4_1_006	1023	s	C6	7	43	-	-	-	-	-	-	2969	140502	0.011	0.0018	1.83	1.86	2413	140502	0.0036	0.0007	2.13	2.06	0.011	contr
4_1_006	1023	s	C6	8	61	-	-	-	-	-	-	4286	202815	0.011	0.0017	1.73	1.55	3575	202815	0.0037	0.0005	1.57	1.69	0.011	contr
4_1_006	1023	s	C6	9	44	-	-	-	-	-	-	3150	149233	0.011	0.0017	1.71	1.8	2647	149233	0.0037	0.0007	2.08	1.96	0.011	contr
4_1_006	1023	s	C6	10	64	-	-	-	-	-	-	4854	224947	0.0112	0.0012	1.24	1.45	4006	224947	0.0037	0.0006	1.7	1.6	0.0112	contr
4_1_006	1023	s	C6	11	149	-	-	-	-	-	-	10895	516757	0.011	0.0009	0.95	0.97	9189	516757	0.0037	0.0003	0.94	1.05	0.011	contr
4_1_006	1023	s	C6	12	132	-	-	-	-	-	-	10987	517284	0.011	0.0009	0.91	0.97	8988	517284	0.0036	0.0003	1.03	1.07	0.011	contr
4_1_006	1023	s	C6	13	52	-	-	-	-	-	-	3721	173933	0.0111	0.0014	1.38	1.66	3060	173933	0.0037	0.0005	1.67	1.83	0.0111	contr
4_1_006	1023	s	C6	14	52	-	-	-	-	-	-	3617	171394	0.011	0.0017	1.75	1.68	2921	171394	0.0036	0.0005	1.64	1.87	0.011	contr
4_1_006	1023	s	C6	15	52	-	-	-	-	-	-	3876	183446	0.011	0.0015	1.56	1.63	3225	183446	0.0037	0.0006	1.96	1.78	0.011	contr
4_1_006	1023	s	C6	16	68	-	-	-	-	-	-	4834	227684	0.011	0.0013	1.33	1.46	4007	227684	0.0037	0.0006	1.75	1.6	0.011	contr
4_1_006	1023	s	C6	17	52	-	-	-	-	-	-	3850	178268	0.0112	0.0016	1.64	1.63	3181	178268	0.0037	0.0006	1.68	1.79	0.0112	contr
4_1_006	1023	s	C6	18	61	-	-	-	-	-	-	4222	202226	0.0109	0.0014	1.43	1.56	3488	202226	0.0036	0.0005	1.66	1.71	0.0109	contr
4_1_006	1023	s	C6	19	117	-	-	-	-	-	-	8544	399798	0.0111	0.0011	1.07	1.1	6892	399798	0.0036	0.0004	1.31	1.22	0.0111	contr
4_1_006	1023	s	C6	20	64	-	-	-	-	-	-	5482	256899	0.0111	0.0011	1.11	1.37	4495	256899	0.0037	0.0006	1.7	1.51	0.0111	contr
4_1_006	1023	s	C6	21	96	-	-	-	-	-	-	6903	323846	0.0111	0.001	1.03	1.22	5728	323846	0.0037	0.0005	1.46	1.34	0.0111	contr
4_1_006	1023	s	C6	22	84	-	-	-	-	-	-	6958	314621	0.0115	0.0012	1.19	1.22	5612	314621	0.0037	0.0005	1.49	1.35	0.0115	contr
4_1_007	1023	s	C7	3	84	-	-	-	-	-	-	4790	227439	0.011	0.0015	1.5	1.46	4011	227439	0.0037	0.0006	1.73	1.59	0.011	contr
4_1_007	1023	s	C7	4	61	-	-	-	-	-	-	3565	167804	0.011	0.0019	1.95	1.7	2852	167804	0.0036	0.0006	1.91	1.89	0.011	contr
4_1_007	1023	s	C7	5	50	-	-	-	-	-	-	2837	132467	0.0111	0.0014	1.44	1.9	2300	132467	0.0036	0.0007	2.08	2.11	0.0111	contr
4_1_007	1023	s	C7	6	61	-	-	-	-	-	-	3624	171186	0.011	0.0016	1.67	1.68	3007	171186	0.0037	0.0007	1.98	1.84	0.011	contr
4_1_007	1023	s	C7	7	52	-	-	-	-	-	-	1935	92972	0.0108	0.0022	2.29	2.3	1568	92972	0.0035	0.0008	2.42	2.55	0.0108	contr
4_1_007	1023	s	C7	8	38	-	-	-	-	-	-	2321	112594	0.0107	0.002	2.09	2.1	1959	112594	0.0036	0.0007	2.27	2.28	0.0107	contr
4_1_007	1023	s	C7	9	44	-	-	-	-	-	-	2410	114506	0.0109	0.0025	2.57	2.06	2002	114506	0.0037	0.0007	2.14	2.26	0.0109	contr
4_1_007	1023	s	C7	10	58	-	-	-	-	-	-	4746	225043	0.011	0.0015	1.5	1.47	3917	225043	0.0036	0.0005	1.58	1.61	0.011	contr
4_1_007	1023	s	C7	11	62	-	-	-	-	-	-	3867	181017	0.0111	0.0014	1.39	1.63	3240	181017	0.0038	0.0007	1.98	1.77	0.0111	contr
4_1_007	1023	s	C7	12	43	-	-	-	-	-	-	2545	118134	0.0112	0.002	2	2.01	2156	118134	0.0038	0.0007	1.95	2.18	0.0112	contr
4_1_007	1023	s	C7	13	60	-	-	-	-	-	-	4682	224639	0.0108	0.0014	1.49	1.48	3945	224639	0.0037	0.0005	1.44	1.61	0.0108	contr
4_1_007	1023	s	C7	14	258	-	-	-	-	-	-	17122	801885	0.0111	0.0008	0.78	0.77	13943	801885	0.0036	0.0002	0.74	0.86	0.0111	contr
4_1_007	1023	s	C7	15	68	-	-	-	-	-	-	3964	187881	0.011	0.0015	1.54	1.61	3264	187881	0.0036	0.0006	1.84	1.77	0.011	contr
4_1_007	1023	s	C7	16	68	-	-	-	-	-	-	4074	188563	0.0112	0.0018	1.81	1.59	3265	188563	0.0036	0.0007	2.05	1.77	0.0112	contr
4_1_007	1023	s	C7	17	61	-	-	-	-	-	-	4432	204457	0.0113	0.0015	1.54	1.52	3559	204457	0.0037	0.0005	1.42	1.69	0.0113	contr
4_1_007	1023	s	C7	18	44	-	-	-	-	-	-	3115	147948	0.011	0.0017	1.77	1.82	2622	147948	0.0037	0.0006	1.93	1.97	0.011	contr
4_1_007	1023	s	C7	19	134	-	-	-	-	-	-	10177	477831	0.0111	0.0011	1.07	1	8343	477831	0.0037	0.0004	1.21	1.11	0.0111	contr
4_1_007	1023	s	C7	20	314	-	-	-	-	-	-	20187	954569	0.011	0.0008	0.78	0.71	16588	954569	0.0036	0.0003	0.93	0.78	0.011	contr
4_1_007	1023	s	C7	21	97	-	-	-	-	-	-	7594	352194	0.0112	0.0012	1.24	1.16	6199	352194	0.0037	0.0005	1.39	1.28	0.0112	contr
4_1_007	1023	s	C7	22	331	-	-	-	-	-	-	20287	949706	0.0111	0.0007	0.69	0.71	16656	949706	0.0037	0.0003	0.77	0.78	0.0111	contr
4_1_007	1023	s	C7	23	24	-	-	-	-	-	-	2388	109996	0.0113	0.0022	2.21	2.08	1933	109996	0.0037	0.0007	2.27	2.3	0.0113	contr
4_1_008	1023	s	C8	3	62	-	-	-	-	-	-	4838	224591	0.0112	0.0015	1.54	1.46	3994	224591	0.0037	0.0006	1.71	1.6	0.0112	contr
4_1_008	1023	s	C8	4	23	-	-	-	-	-	-	1817	87425	0.0108	0.0024	2.48	2.38	1538	87425	0.0037	0.0009	2.65	2.58	0.0108	contr
4_1_008	1023	s	C8	5	50	-	-	-	-	-	-	4595	213815	0.0112	0.0014	1.39	1.5	3934	213815	0.0039	0.0006	1.62	1.61	0.0112	contr
4_1_008	1023	s	C8	6	28	-	-	-	-	-	-	2818	134187	0.0109	0.0019	1.98	1.91	2417	134187	0.0038	0.0007	2.08	2.06	0.0109	contr
4_1_008	1023	s	C8	7	86	-	-	-	-	-	-	8677	403813	0.0112	0.0012	1.24	1.09	7316	403813	0.0038	0.0005	1.35	1.18	0.0112	contr
4_1_008	1023	s	C8	8	73	-	-	-	-	-	-	7211	337724	0.0111	0.0011	1.1	1.19	5942	337724	0.0037	0.0004	1.25	1.31	0.0111	contr
4_1_008	1023	s	C8	9	198	-	-	-	-	-	-	23951	1115509	0.0112	0.0006	0.58	0.66	19439	1115509	0.0037	0.0002	0.67	0.73	0.0112	contr
4_1_008	1023	s	C8	10	139	-	-	-	-	-	-	13505	637915	0.011	0.001	0.98	0.87	11308	637915	0.0037	0.0003	0.96	0.95	0.011	contr
4_1_008	1023	s	C8	11	436	-	-	-	-	-	-	46025	2172414	0.011	0.0004	0.45	0.47	38331	2172414	0.0037	0.0002	0.54	0.52	0.011	contr
4_1_008	1023	s	C8	12	50	-	-	-	-	-	-	4795	223963	0.0111	0.0016	1.61	1.46	3970	223963	0.0037	0.0005	1.6	1.6	0.0111	contr
4_1_008	1023	s	C8	13	56	-	-	-	-	-	-	5609	259558	0.0112	0.0013	1.3	1.35	4589	259558	0.0037	0.0005	1.52	1.49	0.0112	contr
4_1_008	1023	s	C8	14	60	-	-	-	-	-	-	5257	247066	0.0111	0.0012	1.26	1.4	4234	247066	0.0036	0.0005	1.6	1.55	0.0111	contr
4_1_008	1023	s	C8	16	56	-	-	-	-	-	-	3977	188750	0.011	0.0016	1.6	1.61	3321	188750	0.0037	0.0005	1.47	1.75	0.011	contr
4_1_009	1023	s	C9	3	24	-	-	-	-	-	-	2224	100867	0.0115	0.002	2	2.15	1783	100867	0.0037	0.0007	2.16	2.39	0.0115	contr
4_1_009	1023	s	C9	4	50	-	-	-	-	-	-	4743	226884	0.0109	0.0014	1.42	1.47	3994	226884	0.0037	0.0005	1.53	1.6	0.0109	contr
4_1_009	1023	s	C9	5	36	-	-	-	-	-	-	2601	123246	0.011	0.0019	1.97	1.99	2153	123246	0.0037	0.0006	1.85	2.18	0.011	contr
4_1_009	1023	s	C9	6	43	-	-	-	-	-	-	5068	234706	0.0112	0.0015	1.52	1.43	4048	234706	0.0036	0.0006	1.74	1.59	0.0112	contr
4_1_009	1023	s	C9	7	36	-	-	-	-	-	-	2628	125882	0.0109	0.0019	1.92	1.98	2266	125882	0.0038	0.0007	2.2	2.12	0.0109	contr
4_1_009	1023	s	C9	8	23	-	-	-	-	-	-	1904	85029	0.0116	0.0023	2.21	2.32	1578	85029	0.0039	0.0008	2.39	2.54	0.0116	contr
4_1_009	1023	s	C9	10	28	-	-	-	-	-	-	2664	122169	0.0113	0.002	1.98	1.96	2100	122169	0.0036	0.0007	2.3	2.2	0.0113	contr
4_1_009	1023	s	C9	11	52	-	-	-	-	-	-	2429	115753	0.0109	0.0021	2.16	2.05	1983	115753	0.0036	0.0007	2.22	2.27	0.0109	contr
4_1_009	1023	s	C9	12	40	-	-	-	-	-	-	2453	114948	0.0111	0.0022	2.18	2.05	1961	114948	0.0036	0.0008	2.35	2.28	0.0111	contr
4_1_009	1023	s	C9	13	38	-	-	-	-	-	-	2793	128490	0.0113	0.0021	2.04	1.92	2209	128490	0.0036	0.0008	2.34	2.15	0.0113	contr
4_1_009	1023	s	C9	14	43	-	-	-	-	-	-	2817	138423	0.0106	0.0018	1.91	1.91	2448	138423	0.0037	0.0006	1.94	2.04	0.0106	contr
4_1_009	1023	s	C9	15	33	-	-	-	-	-	-	2811	132059	0.0111	0.002	2.06	1.91	2335	132059	0.0037	0.0008	2.34	2.09	0.0111	contr
4_1_010	1023	s	C10	3	37	-	-	-	-	-	-	2895	137482	0.011	0.0018	1.87	1.88	2436	137482	0.0037	0.0007	2.04	2.05	0.011	contr
4_1_010	1023	s	C10	4	43	-	-	-	-	-	-	2896	136323	0.011	0.002	2.02	1.88	2370	136323	0.0036	0.0008	2.38	2.08	0.011	contr
4_1_010	1023	s	C10	5	42	-	-	-	-	-	-	2596	122631	0.011	0.0019	1.92	1.99	2157	122631	0.0037	0.0007	1.98	2.18	0.011	contr
4_1_010	1023	s	C10	6	23	-	-	-	-	-	-	1806	85663	0.011	0.0026	2.71	2.38	1558	85663	0.0038	0.0008	2.42	2.56	0.011	contr
4_1_010	1023	s	C10	9	24	-	-	-	-	-	-	2037	99196	0.0107	0.0023	2.47	2.25	1771	99196	0.0037	0.0008	2.27	2.4	0.0107	contr
4_1_010	1023	s	C10	13	20	-	-	-	-	-	-	1603	74798	0.0111	0.0024	2.4	2.53	1374	74798	0.0039	0.0009	2.6	2.73	0.0111	contr
4_1_010	1023	s	C10	14	44	-	-	-	-	-	-	5837	262353	0.0116	0.002	1.96	1.33	4837	262353	0.0039	0.0006	1.88	1.46	0.0116	contr
4_1_010	1023	s	C10	15	37	-	-	-	-	-	-	3436	156456	0.0114	0.0021	2.04	1.73	2757	156456	0.0037	0.0007	2.19	1.93	0.0114	contr
4_1_010	1023	s	C10	16	36	-	-	-	-	-	-	2853	136545	0.0109	0.0023	2.34	1.9	2414	136545	0.0037	0.0007	2.23	2.06	0.0109	contr
4_1_010	1023	s	C10	17	38	-	-	-	-	-	-	2792	127976	0.0113	0.002	2.03	1.92	2183	127976	0.0036	0.0008	2.36	2.16	0.0113	contr
4_1_010	1023	s	C10	18	37	-	-	-	-	-	-	2440	115970	0.0109	0.002	2.06	2.05	2094	115970	0.0038	0.0009	2.64	2.21	0.0109	contr
4_1_010	1023	s	C10	19	30	-	-	-	-	-	-	2768	129435	0.0111	0.002	2.02	1.93	2315	129435	0.0038	0.0007	2.06	2.1	0.0111	contr
4_1_010	1023	s	C10	20	37	-	-	-	-	-	-	3713	171915	0.0112	0.0016	1.58	1.66	3142	171915	0.0038	0.0006	1.74	1.8	0.0112	contr
4_1_010	1023	s	C10	21	24	-	-	-	-	-	-	2060	96971	0.011	0.0023	2.39	2.23	1709	96971	0.0037	0.0009	2.78	2.44	0.011	contr
4_1_011	1023	s	C11	3	58	-	-	-	-	-	-	3417	163400	0.0109	0.0018	1.87	1.73	2777	163400	0.0036	0.0006	1.81	1.92	0.0109	contr
4_1_011	1023	s	C11	4	38	-	-	-	-	-	-	2198	100813	0.0113	0.0021	2.08	2.16	1739	100813	0.0036	0.0008	2.49	2.42	0.0113	contr
4_1_011	1023	s	C11	5	76	-	-	-	-	-	-	4839	231452	0.0109	0.0012	1.27	1.46	4001	231452	0.0036	0.0005	1.5	1.6	0.0109	contr
4_1_011	1023	s	C11	6	64	-	-	-	-	-	-	4660	210771	0.0115	0.0014	1.37	1.48	3651	210771	0.0036	0.0006	1.95	1.67	0.0115	contr
4_1_011	1023	s	C11	8	61	-	-	-	-	-	-	3875	184484	0.0109	0.0017	1.71	1.63	3226	184484	0.0037	0.0006	1.82	1.78	0.0109	contr
4_1_011	1023	s	C11	9	61	-	-	-	-	-	-	4421	208489	0.011	0.0014	1.46	1.52	3614	208489	0.0036	0.0005	1.63	1.68	0.011	contr
4_1_011	1023	s	C11	10	30	-	-	-	-	-	-	2036	94479	0.0112	0.0024	2.43	2.25	1673	94479	0.0037	0.0009	2.79	2.47	0.0112	contr
4_1_011	1023	s	C11	11	96	-	-	-	-	-	-	6061	286559	0.011	0.0012	1.19	1.3	5072	286559	0.0037	0.0005	1.44	1.42	0.011	contr
4_1_011	1023	s	C11	12	37	-	-	-	-	-	-	2051	98254	0.0109	0.0024	2.42	2.24	1721	98254	0.0037	0.0008	2.4	2.43	0.0109	contr
4_1_011	1023	s	C11	13	37	-	-	-	-	-	-	2243	105803	0.011	0.0023	2.38	2.14	1838	105803	0.0036	0.0007	2.15	2.36	0.011	contr
4_1_011	1023	s	C11	14	52	-	-	-	-	-	-	3136	144863	0.0113	0.0016	1.61	1.81	2503	144863	0.0036	0.0007	2.1	2.02	0.0113	contr
4_1_011	1023	s	C11	15	52	-	-	-	-	-	-	3684	174444	0.011	0.0016	1.66	1.67	3081	174444	0.0037	0.0006	1.91	1.82	0.011	contr
4_1_011	1023	s	C11	16	75	-	-	-	-	-	-	4765	222683	0.0111	0.0014	1.42	1.47	3818	222683	0.0036	0.0005	1.55	1.63	0.0111	contr
4_1_011	1023	s	C11	17	30	-	-	-	-	-	-	2064	96810	0.0111	0.002	2.04	2.23	1703	96810	0.0037	0.0009	2.59	2.45	0.0111	contr
4_1_011	1023	s	C11	18	50	-	-	-	-	-	-	3463	160762	0.0112	0.0018	1.76	1.72	2826	160762	0.0037	0.0007	2.01	1.9	0.0112	contr
4_1_011	1023	s	C11	19	64	-	-	-	-	-	-	4212	201163	0.0109	0.0016	1.67	1.56	3519	201163	0.0037	0.0006	1.75	1.7	0.0109	contr
4_1_012	1023	s	C12	3	38	-	-	-	-	-	-	2652	123014	0.0112	0.002	1.99	1.97	2157	123014	0.0037	0.0007	2.03	2.18	0.0112	contr
4_1_012	1023	s	C12	6	30	-	-	-	-	-	-	2042	95290	0.0111	0.0021	2.12	2.24	1671	95290	0.0037	0.0007	2.25	2.47	0.0111	contr
4_1_012	1023	s	C12	7	36	-	-	-	-	-	-	2464	114783	0.0112	0.0018	1.86	2.04	1938	114783	0.0035	0.0008	2.38	2.29	0.0112	contr
4_1_012	1023	s	C12	8	28	-	-	-	-	-	-	1988	91501	0.0113	0.0017	1.68	2.27	1632	91501	0.0037	0.0009	2.73	2.5	0.0113	contr
4_1_012	1023	s	C12	9	44	-	-	-	-	-	-	3047	142310	0.0111	0.0019	1.97	1.84	2582	142310	0.0038	0.0007	2.02	1.99	0.0111	contr
4_1_012	1023	s	C12	11	52	-	-	-	-	-	-	3457	158904	0.0113	0.0016	1.58	1.72	2768	158904	0.0037	0.0007	2.23	1.92	0.0113	contr
4_1_012	1023	s	C12	12	43	-	-	-	-	-	-	2882	136641	0.011	0.0018	1.88	1.89	2392	136641	0.0037	0.0007	2.24	2.07	0.011	contr
4_1_012	1023	s	C12	13	36	-	-	-	-	-	-	2350	111873	0.0109	0.0019	1.91	2.09	1998	111873	0.0037	0.0007	2.15	2.26	0.0109	contr
4_1_012	1023	s	C12	14	38	-	-	-	-	-	-	2783	131519	0.011	0.002	2.02	1.92	2290	131519	0.0037	0.0007	2.07	2.11	0.011	contr
4_1_012	1023	s	C12	15	43	-	-	-	-	-	-	3028	146531	0.0107	0.0017	1.82	1.84	2485	146531	0.0036	0.0006	2.05	2.03	0.0107	contr
4_1_012	1023	s	C12	16	30	-	-	-	-	-	-	1984	93874	0.011	0.0018	1.88	2.27	1627	93874	0.0036	0.0008	2.51	2.5	0.011	contr
4_1_012	1023	s	C12	17	30	-	-	-	-	-	-	2234	108230	0.0107	0.0021	2.21	2.14	1933	108230	0.0037	0.0009	2.63	2.3	0.0107	contr
4_1_012	1023	s	C12	18	37	-	-	-	-	-	-	2721	122740	0.0115	0.0021	2.03	1.94	2147	122740	0.0037	0.0007	2.13	2.18	0.0115	contr
4_1_012	1023	s	C12	19	37	-	-	-	-	-	-	2596	121780	0.0111	0.0022	2.18	1.99	2159	121780	0.0037	0.0008	2.28	2.17	0.0111	contr
4_1_012	1023	s	C12	20	52	-	-	-	-	-	-	4230	199033	0.0111	0.0015	1.51	1.56	3543	199033	0.0037	0.0005	1.58	1.7	0.0111	contr
1_3_001	923	n	1	3	2368	49041	1612433	0.03041	0.00107	0.46	0.46	324804	5616704	0.0578	0.0009	0.2	0.18	46651	7709663	0.0061	0.0002	0.51	0.46	0.0289	h-ui-aki (akihet)
1_3_001	923	n	1	5	2035	56518	2220144	0.02546	0.00087	0.44	0.43	259461	4956223	0.0524	0.0008	0.19	0.2	30024	6132756	0.0049	0.0002	0.6	0.58	0.0262	h-ui-veg
1_3_001	923	n	1	6	928	25142	968089	0.02597	0.0013	0.65	0.64	117707	2233740	0.0527	0.0014	0.34	0.3	13003	2687478	0.0048	0.0003	0.91	0.88	0.02635	h-ui-veg
1_3_001	923	n	1	7	519	8639	769724	0.01122	0.00099	1.13	1.08	32040	1374322	0.0233	0.001	0.58	0.57	2823	709750	0.004	0.0006	1.9	1.89	0.01165	bact-ass
1_3_001	923	n	1	11	218	3292	176747	0.01863	0.00253	1.76	1.76	14165	359937	0.0394	0.0029	0.94	0.86	1746	411124	0.0042	0.0007	2.25	2.4	0.0197	bact-ass
1_3_007	923	n	2	3	916	23176	795710	0.02913	0.00165	0.73	0.67	92918	1509366	0.0616	0.0017	0.35	0.34	9862	1678931	0.0059	0.0004	0.95	1.01	0.0308	h-ui-veg
1_3_007	923	n	2	4	617	21541	703867	0.0306	0.00167	0.71	0.69	61877	988838	0.0626	0.002	0.42	0.41	6017	1043779	0.0058	0.0005	1.17	1.29	0.0313	h-ui-veg
1_3_007	923	n	2	5	1219	36699	1307736	0.02806	0.00141	0.65	0.53	136225	2346339	0.0581	0.0013	0.3	0.28	14854	2666804	0.0056	0.0004	0.82	0.82	0.02905	h-ui-aki (akihet)
1_3_007	923	n	2	6	1188	17724	1154275	0.01536	0.00109	0.92	0.76	66013	2124118	0.0311	0.001	0.42	0.4	10802	2334555	0.0046	0.0004	0.99	0.96	0.01555	h-S-het (akihet)
1_3_007	923	n	2	8	612	20102	630299	0.03189	0.00177	0.72	0.72	73811	1132455	0.0652	0.0021	0.41	0.38	7530	1206859	0.0062	0.0006	1.26	1.16	0.0326	h-ui-veg
1_3_007	923	n	2	9	760	20974	687028	0.03053	0.00179	0.76	0.7	78715	1236406	0.0637	0.0018	0.35	0.37	8262	1371802	0.006	0.0005	1.04	1.1	0.03185	h-ui-veg
1_3_007	923	n	2	14	162	4202	200192	0.02307	0.0023	1.41	1.56	12557	272140	0.0461	0.0035	0.98	0.91	1214	339062	0.0036	0.0008	3.06	2.88	0.02305	bact-ass
1_3_007	923	n	2	15	204	6013	231990	0.02592	0.0025	1.25	1.31	18405	343820	0.0535	0.0035	0.84	0.76	1611	429379	0.0038	0.0008	2.66	2.5	0.02675	bact-ass
1_3_007	923	n	2	19	479	7610	575248	0.01323	0.00126	1.23	1.15	18702	662575	0.0282	0.0015	0.69	0.74	2035	540017	0.0038	0.0007	2.42	2.22	0.0141	bact-ass
1_3_026	923	n	3	3	1782	10229	452857	0.02259	0.00196	1.12	1	90804	1869360	0.0486	0.0012	0.31	0.34	20949	4410534	0.0047	0.0003	0.72	0.69	0.0243	h-ui-veg
1_3_026	923	n	3	4	1739	16765	798173	0.021	0.00108	0.67	0.78	129406	2916363	0.0444	0.0009	0.25	0.28	25222	5122069	0.0049	0.0002	0.61	0.63	0.0222	h-ui-veg
1_3_026	923	n	3	5	10396	49890	2006095	0.02487	0.00073	0.38	0.45	475999	8916674	0.0534	0.0005	0.13	0.15	161082	28000000	0.0057	0.0001	0.22	0.25	0.0267	h-ui-aki (akihet)
1_3_026	923	n	3	6	1763	9908	795288	0.01246	0.00092	0.96	1.01	64256	2465844	0.0261	0.0007	0.36	0.4	22193	5690915	0.0039	0.0002	0.68	0.67	0.01305	h-ui-het (akihet)
1_3_026	923	n	3	8	351	9251	759279	0.01218	0.00103	1.1	1.05	30671	1194718	0.0257	0.0012	0.59	0.58	1999	511581	0.0039	0.0006	1.98	2.24	0.01285	bact-ass
1_3_026	923	n	3	9	304	7849	573627	0.01368	0.0013	1.22	1.14	28791	990521	0.0291	0.0014	0.63	0.6	2212	568245	0.0039	0.0006	2	2.13	0.01455	bact-ass
1_3_026	923	n	3	10	359	8355	595282	0.01404	0.00115	1.06	1.1	33252	1115457	0.0298	0.0013	0.56	0.56	3627	875486	0.0041	0.0005	1.51	1.66	0.0149	bact-ass
1_3_038	923	n	8	3	15729	176459	6931603	0.02546	0.00053	0.27	0.24	1225406	23015980	0.0532	0.0004	0.1	0.09	235021	45000000	0.0052	0.0001	0.2	0.21	0.0266	h-L-aki (akihet)
1_3_038	923	n	8	4	12999	286453	8545992	0.03352	0.00053	0.21	0.19	1690613	24368388	0.0694	0.0005	0.09	0.08	95303	25000000	0.0038	0.0001	0.35	0.32	0.0347	f-L-akihet
1_3_038	923	n	8	5	2420	26862	1959338	0.01371	0.00061	0.58	0.61	133862	4699409	0.0285	0.0005	0.23	0.28	26484	6594426	0.004	0.0002	0.59	0.62	0.01425	h-L-het (akihet)
1_3_038	923	n	8	6	5326	62963	2494456	0.02524	0.00075	0.38	0.4	375479	7209809	0.0521	0.0007	0.16	0.17	69746	13000000	0.0055	0.0002	0.39	0.38	0.02605	h-ui-aki (akihet)
1_3_038	923	n	8	7	123	2306	137636	0.01676	0.00275	2.12	2.1	10369	300627	0.0345	0.0025	0.93	1	1403	319012	0.0044	0.0009	2.5	2.68	0.01725	bact-ass
1_3_038	923	n	8	8	230	5702	335329	0.01701	0.00167	1.27	1.34	22481	638341	0.0352	0.0019	0.71	0.68	2294	541983	0.0042	0.0007	2.26	2.09	0.0176	bact-ass
1_3_038	923	n	8	9	259	5322	318588	0.01671	0.00195	1.5	1.38	20350	600730	0.0339	0.0017	0.63	0.71	1732	451327	0.0038	0.0007	2.46	2.41	0.01695	bact-ass
1_3_038	923	n	8	10	140	2548	177520	0.01436	0.00205	1.85	2	11259	369322	0.0305	0.0023	0.99	0.96	1364	339504	0.004	0.0008	2.48	2.71	0.01525	bact-ass
1_3_038	923	n	8	11	188	4353	292155	0.0149	0.00164	1.42	1.53	17631	574434	0.0307	0.0017	0.71	0.76	1639	418402	0.0039	0.0007	2.19	2.47	0.01535	bact-ass
1_3_038	923	n	8	12	209	4799	298046	0.0161	0.00186	1.49	1.46	17667	546692	0.0323	0.0021	0.84	0.76	1538	394421	0.0039	0.0008	2.77	2.55	0.01615	bact-ass
1_3_038	923	n	8	14	555	12959	705344	0.01837	0.00138	0.97	0.89	47467	1250068	0.038	0.0011	0.39	0.47	3734	896509	0.0042	0.0005	1.56	1.64	0.019	bact-ass
1_3_039	923	n	9	3	2380	16457	623716	0.02639	0.00149	0.73	0.79	149535	2682027	0.0558	0.0011	0.25	0.27	36860	6728824	0.0055	0.0002	0.56	0.52	0.0279	h-ui-veg
1_3_039	923	n	9	4	3816	37000	1510885	0.02449	0.00105	0.55	0.53	297374	5746855	0.0517	0.0007	0.18	0.19	41844	9335069	0.0045	0.0002	0.47	0.49	0.02585	h-ui-veg
1_3_039	923	n	9	5	1654	15632	691328	0.02261	0.00138	0.79	0.81	121056	2514502	0.0481	0.0011	0.29	0.29	19344	4407159	0.0044	0.0003	0.81	0.72	0.02405	h-ui-veg
1_3_039	923	n	9	6	1782	18668	851606	0.02192	0.0012	0.7	0.74	127807	2749042	0.0465	0.0012	0.32	0.29	19394	4510555	0.0043	0.0003	0.82	0.72	0.02325	h-ui-veg
1_3_039	923	n	9	7	2005	17888	815783	0.02193	0.00132	0.78	0.76	130891	2843279	0.046	0.0012	0.35	0.28	20597	4765050	0.0043	0.0002	0.7	0.7	0.023	h-ui-veg
1_3_039	923	n	9	8	1397	11308	512028	0.02209	0.00171	1	0.95	74492	1584346	0.047	0.0016	0.44	0.37	10641	2483259	0.0043	0.0003	0.98	0.97	0.0235	h-ui-veg
1_3_039	923	n	9	9	280	3702	197497	0.01875	0.00284	1.96	1.66	21273	542477	0.0392	0.0019	0.62	0.7	1846	434118	0.0043	0.0008	2.31	2.33	0.0196	bact-ass
1_3_039	923	n	9	10	227	4293	301480	0.01424	0.00163	1.48	1.54	18343	611940	0.03	0.0019	0.82	0.75	2121	533627	0.004	0.0007	2.23	2.18	0.015	bact-fl
1_3_039	923	n	9	12	183	2580	178217	0.01448	0.00208	1.85	1.98	10738	345147	0.0311	0.002	0.83	0.98	1295	330515	0.0039	0.0008	2.53	2.78	0.01555	bact-ass
1_3_039	923	n	9	14	236	2997	209338	0.01432	0.00164	1.48	1.84	14693	492912	0.0298	0.0016	0.68	0.84	1749	457622	0.0038	0.0008	2.66	2.4	0.0149	bact-ass
1_3_039	923	n	9	15	289	4909	407578	0.01204	0.0015	1.61	1.44	19181	722694	0.0265	0.0015	0.71	0.73	2091	542508	0.0039	0.0007	2.27	2.19	0.01325	bact-ass
1_3_060	923	n	10	3	3186	35927	3276415	0.01097	0.00041	0.48	0.53	163281	7177175	0.0228	0.0004	0.24	0.25	29433	7867339	0.0037	0.0002	0.56	0.58	0.0114	f-L-het
1_3_060	923	n	10	7	3414	14656	644376	0.02275	0.00146	0.83	0.84	168008	3504252	0.0479	0.0009	0.25	0.25	44016	9330853	0.0047	0.0002	0.51	0.48	0.02395	h-ui-veg
1_3_060	923	n	10	10	2392	7563	309627	0.02443	0.00232	1.23	1.16	104711	2006783	0.0522	0.0013	0.33	0.32	30044	6255808	0.0048	0.0002	0.53	0.58	0.0261	h-ui-veg
1_3_060	923	n	10	11	1010	3543	155660	0.02277	0.00281	1.59	1.7	45291	903140	0.0501	0.0017	0.44	0.48	12375	2637777	0.0047	0.0003	0.95	0.9	0.02505	h-ui-veg
1_3_060	923	n	10	19	157	3245	269198	0.01206	0.00142	1.52	1.77	12008	481308	0.025	0.0019	0.98	0.92	1044	280403	0.0037	0.0007	2.55	3.1	0.0125	bact-ass
1_3_067	923	n	11	3	1790	72390	616105	-	-	-	-	147052	2520225	0.0583	0.0012	0.26	0.27	19815	4078285	0.0049	0.0002	0.63	0.71	0.02915	h-ui-veg
1_3_067	923	n	11	4	1770	95687	794541	-	-	-	-	180086	2938573	0.0613	0.001	0.21	0.24	21043	4288432	0.0049	0.0003	0.71	0.69	0.03065	h-ui-veg
1_3_067	923	n	11	5	1343	67147	580019	-	-	-	-	134308	2194051	0.0612	0.0012	0.25	0.28	15905	3177777	0.005	0.0003	0.86	0.79	0.0306	h-ui-veg
1_3_067	923	n	11	6	1688	79534	668298	-	-	-	-	161035	2720700	0.0592	0.0013	0.28	0.26	20029	4058902	0.0049	0.0003	0.68	0.71	0.0296	h-ui-veg
1_3_067	923	n	11	7	1104	50654	412956	-	-	-	-	97244	1634664	0.0595	0.0015	0.33	0.33	13238	2702469	0.0049	0.0003	0.86	0.87	0.02975	h-ui-veg
1_3_067	923	n	11	8	1104	37829	284615	-	-	-	-	62663	1181824	0.053	0.0016	0.38	0.41	13535	2702518	0.005	0.0003	0.82	0.86	0.0265	h-ui-veg
1_3_067	923	n	11	9	654	69835	742106	-	-	-	-	77898	1565783	0.0498	0.0016	0.42	0.37	6470	1653945	0.0039	0.0004	1.44	1.25	0.0249	bact-ass
1_3_067	923	n	11	10	392	32687	348721	-	-	-	-	43410	824761	0.0526	0.0023	0.56	0.49	3915	970404	0.004	0.0005	1.66	1.6	0.0263	bact-ass
1_3_067	923	n	11	11	165	24623	261148	-	-	-	-	15515	490225	0.0316	0.002	0.81	0.82	1489	378173	0.0039	0.0008	2.62	2.6	0.0158	bact-ass
1_3_067	923	n	11	12	251	44489	421651	-	-	-	-	20028	733533	0.0273	0.0016	0.76	0.72	1292	333297	0.0039	0.0008	2.51	2.79	0.01365	bact-ass
1_3_067	923	n	11	14	84	13269	126021	-	-	-	-	8198	251118	0.0326	0.0035	1.38	1.12	784	213897	0.0037	0.0009	3.32	3.58	0.0163	bact-ass
1_3_067	923	n	11	15	267	48574	451857	-	-	-	-	23905	841638	0.0284	0.0013	0.6	0.66	1629	443421	0.0037	0.0008	2.92	2.48	0.0142	bact-ass
1_3_067	923	n	11	16	184	25134	261007	-	-	-	-	16217	542393	0.0299	0.0019	0.84	0.8	1346	361717	0.0037	0.0009	3.18	2.73	0.01495	bact-ass
1_3_067	923	n	11	17	791	108442	1095046	-	-	-	-	104563	2288455	0.0457	0.0011	0.32	0.32	7879	2017481	0.0039	0.0003	1.09	1.13	0.02285	bact-ass
1_3_067	923	n	11	19	633	51269	537198	-	-	-	-	67928	1321491	0.0514	0.0016	0.4	0.39	5433	1272494	0.0043	0.0005	1.46	1.36	0.0257	bact-ass
1_3_067	923	n	11	20	563	56877	590522	-	-	-	-	62353	1255111	0.0497	0.0018	0.47	0.41	4846	1228019	0.0039	0.0004	1.34	1.44	0.02485	bact-ass
1_3_067	923	n	11	21	204	26883	275774	-	-	-	-	16773	538514	0.0311	0.0018	0.74	0.78	1465	368839	0.004	0.0008	2.53	2.62	0.01555	bact-ass
1_3_067	923	n	11	22	287	24561	274701	-	-	-	-	33610	645563	0.0521	0.0023	0.56	0.56	2657	644984	0.0041	0.0006	1.91	1.94	0.02605	bact-ass
1_3_067	923	n	11	23	235	24773	261374	-	-	-	-	26390	542609	0.0486	0.0027	0.72	0.63	2080	517501	0.004	0.0006	1.92	2.2	0.0243	bact-ass
1_3_080	923	n	12	3	900	5488	225027	0.02439	0.00267	1.41	1.37	52661	1009882	0.0521	0.0017	0.42	0.45	13623	2458933	0.0055	0.0004	1	0.86	0.02605	h-ui-veg
1_3_080	923	n	12	8	1252	8139	339454	0.02398	0.00221	1.19	1.12	71895	1380560	0.0521	0.0016	0.39	0.38	18048	3206324	0.0056	0.0003	0.77	0.75	0.02605	h-ui-veg
1_3_080	923	n	12	9	1996	15132	953473	0.01587	0.00097	0.79	0.82	97489	2958042	0.033	0.0009	0.35	0.33	29753	6355831	0.0047	0.0002	0.65	0.58	0.0165	h-S-het
1_3_080	923	n	12	10	2424	15860	698478	0.02271	0.00138	0.79	0.8	130128	2568116	0.0507	0.001	0.26	0.28	44710	7409354	0.006	0.0002	0.5	0.47	0.02535	h-ui-veg
1_3_080	923	n	12	11	706	4537	185058	0.02452	0.00286	1.5	1.5	41093	753932	0.0545	0.0021	0.5	0.51	14026	2285055	0.0061	0.0004	0.88	0.85	0.02725	h-ui-veg
1_3_080	923	n	12	12	2236	16209	676328	0.02397	0.00145	0.78	0.79	124074	2364733	0.0525	0.0013	0.32	0.29	32027	5280063	0.0061	0.0003	0.56	0.56	0.02625	h-ui-veg
1_3_080	923	n	12	13	978	5808	223377	0.026	0.00279	1.39	1.33	51679	925709	0.0558	0.002	0.46	0.45	13907	2290958	0.0061	0.0004	0.89	0.85	0.0279	h-ui-veg
1_3_080	923	n	12	23	708	4667	177372	0.02632	0.00302	1.48	1.48	38158	692089	0.0551	0.0027	0.64	0.53	11515	1872688	0.0061	0.0004	0.91	0.93	0.02755	bact-ass
1_3_080	923	n	12	37	100	1677	120541	0.01392	0.00282	2.61	2.46	8155	268334	0.0304	0.0025	1.06	1.12	1113	274579	0.0041	0.0008	2.62	3	0.0152	bact-fl
1_3_088	923	n	13	3	1772	9192	520433	0.01766	0.00168	1.23	1.05	78384	2059503	0.0381	0.0011	0.36	0.36	16645	4084526	0.0041	0.0002	0.79	0.78	0.01905	h-ui-veg
1_3_088	923	n	13	4	1336	7173	330478	0.02171	0.00204	1.21	1.19	69647	1464767	0.0475	0.0015	0.42	0.39	21178	3759294	0.0056	0.0003	0.73	0.69	0.02375	h-ui-veg
1_3_088	923	n	13	5	1882	11311	497171	0.02275	0.00165	0.93	0.95	109492	2229880	0.0491	0.0012	0.31	0.31	27614	4935973	0.0056	0.0003	0.6	0.6	0.02455	h-L-veg
1_3_088	923	n	13	6	1652	8193	392501	0.02088	0.00195	1.21	1.12	79108	1671269	0.0473	0.0011	0.31	0.36	26186	4824409	0.0054	0.0002	0.52	0.62	0.02365	h-L-veg
1_3_088	923	n	13	7	1018	4314	198483	0.02174	0.00265	1.57	1.54	46190	955763	0.0483	0.002	0.53	0.48	16196	2969528	0.0055	0.0003	0.74	0.79	0.02415	h-ui-veg
1_3_088	923	n	13	10	36543	193693	17258452	0.01122	0.00017	0.19	0.23	1436920	61326420	0.0234	0.0002	0.1	0.08	415734	110000000	0.0038	0	0.15	0.16	0.0117	f-L-veg
1_3_088	923	n	13	12	450	10869	851770	0.01276	0.00093	0.94	0.97	39143	1446538	0.0271	0.0011	0.53	0.51	1970	471415	0.0042	0.0006	1.96	2.26	0.01355	bact-ass
1_3_088	923	n	13	14	265	5421	391296	0.01385	0.00142	1.32	1.37	22610	774888	0.0292	0.0014	0.62	0.67	1871	440329	0.0042	0.0005	1.65	2.32	0.0146	bact-ass
1_3_088	923	n	13	15	233	4424	333144	0.01328	0.0016	1.55	1.51	17621	640079	0.0275	0.0017	0.81	0.76	1726	417668	0.0041	0.0007	2.2	2.41	0.01375	bact-ass
1_3_088	923	n	13	17	318	3414	134456	0.0254	0.0036	1.83	1.73	28683	500193	0.0573	0.0027	0.61	0.61	2812	570533	0.0049	0.0008	2	1.89	0.02865	bact-ass
1_3_088	923	n	13	21	515	11383	935271	0.01217	0.001	1.06	0.94	50613	1968763	0.0257	0.0008	0.4	0.45	3964	979064	0.004	0.0005	1.53	1.59	0.01285	bact-fl
1_3_088	923	n	13	22	374	8426	689869	0.01221	0.00098	1.04	1.1	36668	1421328	0.0258	0.001	0.48	0.53	2624	628199	0.0042	0.0006	1.82	1.96	0.0129	bact-fl
1_3_088	923	n	13	23	239	4608	291181	0.01583	0.00184	1.5	1.48	20921	629080	0.0333	0.0018	0.69	0.7	1763	416940	0.0042	0.0008	2.58	2.39	0.01665	bact-ass
1_3_088	923	n	13	24	325	5264	356528	0.01477	0.00148	1.29	1.39	24775	772289	0.0321	0.0015	0.6	0.65	2237	526197	0.0043	0.0007	2.25	2.12	0.01605	bact-ass
1_3_088	923	n	13	25	362	7230	496492	0.01456	0.00146	1.29	1.18	33002	1095873	0.0301	0.0014	0.61	0.56	3357	797048	0.0042	0.0006	1.97	1.73	0.01505	bact-ass
1_3_088	923	n	13	26	191	4230	327951	0.0129	0.0014	1.41	1.55	17104	631052	0.0271	0.0017	0.81	0.78	1387	341931	0.0041	0.0008	2.48	2.69	0.01355	bact-ass
1_3_088	923	n	13	27	204	4788	370826	0.01291	0.00168	1.68	1.45	18479	711258	0.026	0.0015	0.72	0.75	1529	396052	0.0039	0.0008	2.64	2.56	0.013	bact-ass
1_3_089	923	n	14	3	1760	9225	347755	0.02653	0.0022	1.07	1.05	94464	1694498	0.0557	0.0013	0.3	0.33	32173	5118434	0.0063	0.0002	0.51	0.56	0.02785	h-ui-veg
1_3_089	923	n	14	4	3754	17813	1168736	0.01524	0.001	0.85	0.76	143614	4398934	0.0326	0.0007	0.28	0.27	62601	13000000	0.0048	0.0002	0.43	0.4	0.0163	h-S-het
1_3_089	923	n	14	6	1956	14278	588204	0.02428	0.00167	0.89	0.85	115942	2197878	0.0528	0.0011	0.28	0.3	35329	5706890	0.0062	0.0003	0.53	0.53	0.0264	h-ui-veg
1_3_089	923	n	14	9	405	3725	151604	0.02458	0.00307	1.61	1.66	28502	523309	0.0545	0.0027	0.64	0.61	2821	518066	0.0054	0.0007	1.75	1.89	0.02725	bact-ass
1_3_089	923	n	14	10	173	3168	266185	0.0119	0.00189	2.05	1.79	12451	497518	0.025	0.0017	0.85	0.91	1149	296891	0.0039	0.0009	3.07	2.96	0.0125	bact-fl
1_3_089	923	n	14	11	271	4677	399738	0.0117	0.00115	1.26	1.47	19015	756287	0.0251	0.0014	0.7	0.73	1696	400487	0.0042	0.0008	2.55	2.43	0.01255	bact-fl
1_3_089	923	n	14	12	132	2567	140337	0.0183	0.00274	1.93	1.99	12112	298344	0.0406	0.0031	0.98	0.93	1060	252998	0.0042	0.0009	2.78	3.08	0.0203	bact-ass
1_3_089	923	n	14	13	168	3583	207713	0.01725	0.00247	1.85	1.69	15985	417182	0.0383	0.0026	0.88	0.81	1247	322547	0.0039	0.0008	2.73	2.84	0.01915	bact-ass
1_3_089	923	n	14	16	230	5423	286899	0.0189	0.00183	1.25	1.37	24935	590742	0.0422	0.0021	0.64	0.65	1981	463343	0.0043	0.0007	2.01	2.25	0.0211	bact-ass
1_3_089	923	n	14	17	180	4475	200047	0.02237	0.00258	1.49	1.51	18815	400222	0.047	0.0027	0.75	0.75	1786	376752	0.0047	0.0009	2.48	2.37	0.0235	bact-ass
1_3_090	923	n	15	3	1593	11294	418671	0.02698	0.00186	0.89	0.95	101586	1783635	0.057	0.0013	0.29	0.32	29987	4687087	0.0064	0.0003	0.55	0.58	0.0285	h-ui-veg
1_3_090	923	n	15	4	1654	11785	425419	0.0277	0.00189	0.88	0.93	97443	1685997	0.0578	0.0014	0.32	0.33	30085	4746832	0.0063	0.0003	0.67	0.58	0.0289	h-ui-veg
1_3_090	923	n	15	5	1173	7857	302084	0.02601	0.00237	1.18	1.14	66595	1158092	0.0575	0.0021	0.47	0.4	21692	3442594	0.0063	0.0004	0.78	0.68	0.02875	h-ui-veg
1_3_090	923	n	15	6	1584	8908	340905	0.02613	0.00205	1.01	1.07	81190	1433461	0.0566	0.0015	0.33	0.36	27290	4386543	0.0062	0.0003	0.63	0.61	0.0283	h-ui-veg
1_3_090	923	n	15	7	2340	18293	749718	0.0244	0.00136	0.72	0.75	142885	2613837	0.0547	0.0012	0.27	0.27	40603	6365329	0.0064	0.0003	0.52	0.5	0.02735	h-ui-veg
1_3_090	923	n	15	8	1714	9251	336015	0.02753	0.00247	1.16	1.05	80597	1391148	0.0579	0.0017	0.37	0.36	29063	4538466	0.0064	0.0003	0.61	0.59	0.02895	h-ui-veg
1_3_090	923	n	15	9	1152	6480	241166	0.02687	0.00264	1.27	1.26	58183	998406	0.0583	0.0019	0.41	0.43	20774	3278554	0.0063	0.0004	0.73	0.7	0.02915	h-ui-veg
1_3_090	923	n	15	10	1100	7232	248175	0.02914	0.00302	1.34	1.19	53144	891193	0.0596	0.0024	0.52	0.45	8878	1747990	0.0051	0.0004	1.04	1.06	0.0298	h-ui-veg
1_3_090	923	n	15	11	1541	13868	478680	0.02897	0.00197	0.88	0.86	83225	1401239	0.0594	0.0018	0.4	0.36	10255	2122988	0.0048	0.0003	0.89	0.99	0.0297	h-ui-veg
1_3_090	923	n	15	17	413	7020	536368	0.01309	0.0013	1.28	1.2	25878	963186	0.0269	0.0012	0.56	0.63	3610	930648	0.0039	0.0005	1.59	1.67	0.01345	bact-ass
1_3_090	923	n	15	18	241	4765	361759	0.01317	0.0015	1.47	1.46	15997	581880	0.0275	0.0013	0.63	0.8	1586	399623	0.004	0.0007	2.17	2.52	0.01375	bact-ass
1_3_090	923	n	15	20	523	8421	478322	0.01761	0.00161	1.18	1.1	45793	1182730	0.0387	0.0015	0.51	0.48	5375	1092643	0.0049	0.0006	1.46	1.37	0.01935	bact-ass
1_3_090	923	n	15	22	376	7131	575886	0.01238	0.00118	1.23	1.19	23492	918854	0.0256	0.0012	0.61	0.66	875	203457	0.0043	0.001	3.09	3.39	0.0128	bact-ass
1_3_091	923	n	16	3	820	7530	273872	0.0275	0.00244	1.14	1.17	60010	1033324	0.0581	0.0019	0.42	0.42	7459	1775374	0.0042	0.0004	1.14	1.16	0.02905	h-ui-veg
1_3_091	923	n	16	4	1409	10795	431373	0.02503	0.00177	0.91	0.97	82189	1567558	0.0524	0.0013	0.33	0.36	13541	3164773	0.0043	0.0003	0.9	0.86	0.0262	h-ui-veg
1_3_091	923	n	16	5	3281	27356	1046155	0.02615	0.00103	0.51	0.61	229525	4184735	0.0548	0.0008	0.19	0.21	56786	9798537	0.0058	0.0002	0.44	0.42	0.0274	h-ui-aki (akihet)
1_3_091	923	n	16	6	3917	28090	1949586	0.01441	0.00061	0.55	0.6	182802	6049531	0.0302	0.0004	0.18	0.24	35078	8483512	0.0041	0.0002	0.49	0.54	0.0151	h-ui-het (akihet)
1_3_091	923	n	16	7	4081	32413	1213606	0.02671	0.001	0.49	0.56	275599	5013064	0.055	0.0007	0.17	0.2	64531	11000000	0.0058	0.0002	0.37	0.39	0.0275	h-ui-aki (akihet)
1_3_091	923	n	16	8	1928	17000	654184	0.02599	0.00147	0.73	0.78	133472	2475175	0.0539	0.0012	0.29	0.28	19123	4364828	0.0044	0.0002	0.71	0.72	0.02695	h-ui-veg
1_3_091	923	n	16	11	493	9157	628655	0.01457	0.00104	0.92	1.05	32661	1073910	0.0304	0.0014	0.6	0.56	2788	662164	0.0042	0.0006	1.99	1.9	0.0152	bact-ass
1_3_091	923	n	16	12	232	3879	278838	0.01391	0.00162	1.51	1.62	14644	492461	0.0297	0.0018	0.77	0.84	1573	351277	0.0045	0.0008	2.31	2.53	0.01485	bact-ass
1_3_091	923	n	16	15	163	1692	128280	0.01319	0.00271	2.65	2.45	9302	320741	0.029	0.0021	0.95	1.05	1180	294124	0.004	0.0009	3	2.92	0.0145	bact-ass
1_3_091	923	n	16	16	137	1801	125452	0.01436	0.00277	2.49	2.37	9163	297612	0.0308	0.0026	1.1	1.06	1073	259004	0.0041	0.001	3.16	3.06	0.0154	bact-ass
1_3_091	923	n	16	17	218	4120	214852	0.01918	0.00236	1.59	1.57	16954	434738	0.039	0.0025	0.83	0.78	1978	384226	0.0051	0.0009	2.24	2.25	0.0195	bact-ass
1_3_091	923	n	16	18	224	3688	183252	0.02013	0.00282	1.81	1.66	17034	393461	0.0433	0.0027	0.8	0.78	1695	325304	0.0052	0.0012	2.88	2.44	0.02165	bact-ass
1_3_091	923	n	16	19	179	3395	155383	0.02185	0.0027	1.6	1.73	14016	304894	0.046	0.0029	0.81	0.86	1517	245628	0.0062	0.0011	2.3	2.58	0.023	bact-ass
1_3_091	923	n	16	20	287	5261	279637	0.01881	0.00213	1.47	1.39	21811	569055	0.0383	0.0021	0.7	0.69	1463	354649	0.0041	0.0009	2.78	2.62	0.01915	bact-ass
1_3_094	923	n	17	6	1726	18101	641636	0.02821	0.00155	0.71	0.75	138705	2321333	0.0598	0.0012	0.26	0.28	21022	3623438	0.0058	0.0003	0.69	0.69	0.0299	h-ui-veg
1_3_094	923	n	17	7	2848	36089	1253056	0.0288	0.0012	0.54	0.53	252901	4181989	0.0605	0.001	0.21	0.2	31862	5404072	0.0059	0.0003	0.58	0.56	0.03025	h-ui-veg
1_3_094	923	n	17	8	2417	28896	981704	0.02943	0.00121	0.53	0.6	213713	3506124	0.061	0.0009	0.19	0.22	28948	4933256	0.0059	0.0003	0.56	0.59	0.0305	h-ui-veg
1_3_094	923	n	17	9	2738	20853	712219	0.02928	0.00168	0.74	0.7	166838	2771565	0.0602	0.0012	0.25	0.25	29685	5130008	0.0058	0.0003	0.59	0.58	0.0301	h-ui-veg
1_3_094	923	n	17	14	178	2228	174446	0.01277	0.00177	1.79	2.13	9476	337724	0.0281	0.002	0.91	1.04	1059	261477	0.0041	0.0008	2.57	3.08	0.01405	bact-ass
1_3_094	923	n	17	15	130	1655	117264	0.01412	0.00248	2.27	2.48	6761	228568	0.0296	0.0028	1.23	1.23	815	200475	0.0041	0.001	3.25	3.51	0.0148	bact-ass
1_3_099	923	n	18	3	1871	13541	557019	0.02431	0.00157	0.83	0.87	74968	1447812	0.0518	0.0014	0.34	0.37	17326	2471940	0.007	0.0005	0.86	0.76	0.0259	h-ui-veg
1_3_099	923	n	18	4	1190	8321	338838	0.02456	0.00202	1.06	1.11	47337	913089	0.0518	0.0018	0.45	0.47	10787	1568449	0.0069	0.0005	1.02	0.97	0.0259	h-ui-veg
1_3_099	923	n	18	5	1541	11695	462492	0.02529	0.002	1.02	0.94	64797	1208760	0.0536	0.0016	0.38	0.4	13663	2026244	0.0067	0.0004	0.78	0.86	0.0268	h-ui-veg
1_3_099	923	n	18	6	2368	15630	634739	0.02462	0.00171	0.9	0.81	93424	1778187	0.0525	0.0013	0.33	0.34	20427	3120654	0.0065	0.0004	0.7	0.7	0.02625	h-ui-veg
1_3_099	923	n	18	7	2592	18386	769946	0.02388	0.00142	0.77	0.75	103044	2033882	0.0507	0.0012	0.3	0.32	22406	3455249	0.0065	0.0004	0.71	0.67	0.02535	h-ui-veg
1_3_100	923	n	19	3	2597	34218	1135471	0.03014	0.0012	0.51	0.55	263671	4332954	0.0609	0.001	0.21	0.2	36928	6829961	0.0054	0.0002	0.54	0.52	0.03045	h-ui-veg
1_3_100	923	n	19	5	1972	13441	995105	0.01351	0.00076	0.73	0.87	89706	3213218	0.0279	0.0007	0.35	0.34	21268	4796438	0.0044	0.0002	0.63	0.69	0.01395	h-S-het
1_3_100	923	n	19	6	2005	22916	864991	0.02649	0.00154	0.75	0.67	172904	3129589	0.0552	0.0011	0.26	0.25	27775	5121893	0.0054	0.0002	0.57	0.6	0.0276	h-ui-veg
1_3_100	923	n	19	7	1409	14859	542542	0.02739	0.00191	0.9	0.83	119295	2056356	0.058	0.0012	0.28	0.3	20679	3738995	0.0055	0.0003	0.62	0.7	0.029	h-ui-veg
1_3_100	923	n	19	8	1172	7597	277948	0.02733	0.00212	1	1.16	72590	1254524	0.0579	0.0016	0.35	0.38	18032	3268800	0.0055	0.0003	0.8	0.75	0.02895	h-ui-veg
1_3_100	923	n	19	10	192	3276	223212	0.01468	0.00196	1.72	1.76	13376	422674	0.0316	0.0026	1.08	0.88	1080	276295	0.0039	0.0009	3.05	3.05	0.0158	bact-ass
1_3_100	923	n	19	12	179	3162	226732	0.01395	0.00223	2.06	1.79	14600	502532	0.0291	0.0017	0.74	0.84	1179	281216	0.0042	0.0008	2.51	2.92	0.01455	bact-ass
1_3_100	923	n	19	13	163	2291	165410	0.01385	0.00232	2.16	2.1	11612	392080	0.0296	0.002	0.87	0.94	1047	257817	0.0041	0.0009	3	3.1	0.0148	bact-ass
1_3_103	923	n	20	5	928	9721	357590	0.02718	0.00192	0.92	1.03	78199	1385175	0.0565	0.0018	0.41	0.37	14999	2129247	0.007	0.0004	0.82	0.82	0.02825	h-ui-veg
1_3_103	923	n	20	6	980	11330	406564	0.02787	0.00203	0.95	0.95	87535	1568889	0.0558	0.0013	0.29	0.35	15325	2210332	0.0069	0.0005	1.02	0.81	0.0279	h-ui-veg
1_3_103	923	n	20	7	1302	13352	531487	0.02512	0.00152	0.79	0.88	107839	2037303	0.0529	0.0011	0.27	0.31	22191	3218739	0.0069	0.0004	0.7	0.67	0.02645	h-ui-veg
1_3_103	923	n	20	8	1763	12496	991262	0.01261	0.00084	0.86	0.9	77627	2988975	0.026	0.0006	0.3	0.36	16300	3251220	0.005	0.0003	0.79	0.79	0.013	h-ui-het
1_3_103	923	n	20	9	3073	30212	1247033	0.02423	0.00103	0.56	0.58	224491	4464002	0.0503	0.0008	0.21	0.22	43995	6508125	0.0068	0.0002	0.44	0.48	0.02515	h-ui-veg
1_3_103	923	n	20	14	112	1624	94039	0.01727	0.00351	2.65	2.5	7342	213029	0.0345	0.003	1.14	1.19	1071	195556	0.0055	0.0011	2.71	3.06	0.01725	bact-ass
1_3_103	923	n	20	15	227	3465	261299	0.01326	0.00201	1.97	1.71	14834	551770	0.0269	0.0017	0.81	0.83	2010	475645	0.0042	0.0008	2.38	2.24	0.01345	bact-ass
1_3_103	923	n	20	17	143	1922	134488	0.01429	0.00251	2.29	2.3	8616	299966	0.0287	0.0024	1.08	1.09	1249	285328	0.0044	0.001	2.94	2.84	0.01435	bact-ass
1_3_105	923	n	21	3	1938	13238	506666	0.02613	0.00191	0.94	0.88	128424	2289119	0.0561	0.0012	0.28	0.29	27521	5457838	0.005	0.0002	0.61	0.6	0.02805	h-ui-veg
1_3_105	923	n	21	5	2884	20504	1529850	0.0134	0.00085	0.82	0.7	131029	4660539	0.0281	0.0006	0.28	0.28	24272	5878841	0.0041	0.0002	0.72	0.64	0.01405	h-E-het (akihet)
1_3_105	923	n	21	6	18370	317310	11478138	0.02764	0.00043	0.2	0.18	1817192	32577248	0.0558	0.0005	0.11	0.08	169530	37000000	0.0046	0.0001	0.28	0.24	0.0279	h-E-aki (akihet)
1_3_105	923	n	21	7	3688	52482	2260449	0.02322	0.0009	0.5	0.44	287894	6055468	0.0475	0.0007	0.19	0.19	33225	7226152	0.0046	0.0002	0.52	0.55	0.02375	h-ui-veg
1_3_105	923	n	21	12	136	2350	186597	0.0126	0.00173	1.78	2.08	9365	358606	0.0261	0.002	1.01	1.05	1239	303103	0.0041	0.0009	2.91	2.85	0.01305	bact-ass
1_3_105	923	n	21	13	118	1928	159122	0.01212	0.00238	2.53	2.29	7379	292061	0.0253	0.0026	1.31	1.18	1035	258164	0.004	0.0009	2.76	3.11	0.01265	bact-ass
1_3_104	923	n	22	3	1016	8765	317441	0.02761	0.00224	1.05	1.08	76147	1310285	0.0581	0.002	0.43	0.37	17120	2545379	0.0067	0.0004	0.69	0.77	0.02905	h-ui-veg
1_3_104	923	n	22	4	780	7281	278919	0.02611	0.00251	1.24	1.19	59553	1048627	0.0568	0.0021	0.48	0.42	13409	2003259	0.0067	0.0005	0.89	0.87	0.0284	h-ui-veg
1_3_104	923	n	22	5	1448	13705	511010	0.02682	0.00179	0.86	0.87	105190	1880592	0.0559	0.0015	0.34	0.32	22199	3284431	0.0068	0.0003	0.6	0.67	0.02795	h-ui-veg
1_3_104	923	n	22	6	1106	9430	352778	0.02673	0.00238	1.15	1.04	73564	1303945	0.0564	0.0012	0.28	0.38	15901	2376924	0.0067	0.0004	0.73	0.8	0.0282	h-ui-veg
1_3_104	923	n	22	7	1157	10156	390951	0.02598	0.00209	1.04	1.01	80134	1446289	0.0554	0.0014	0.32	0.36	17928	2662135	0.0067	0.0004	0.81	0.75	0.0277	h-ui-veg
1_3_104	923	n	22	8	1472	12704	537962	0.02362	0.00171	0.94	0.9	86488	1680621	0.0515	0.0014	0.34	0.35	19627	2972837	0.0066	0.0003	0.66	0.72	0.02575	h-ui-veg
1_3_104	923	n	22	9	121	2028	121630	0.01668	0.00313	2.42	2.24	9431	261019	0.0361	0.0026	0.91	1.05	1300	264240	0.0049	0.001	2.69	2.78	0.01805	bact-ass
1_3_096	923	n	23	3	944	6392	230855	0.02769	0.00283	1.32	1.27	65324	1133178	0.0576	0.0018	0.39	0.4	14518	2424242	0.006	0.0004	0.84	0.83	0.0288	h-S-veg
1_3_096	923	n	23	4	1996	12994	478355	0.02717	0.00204	0.97	0.89	123508	2165510	0.057	0.0014	0.31	0.29	26634	4495178	0.0059	0.0003	0.67	0.61	0.0285	h-S-veg
1_3_096	923	n	23	5	1536	8493	310899	0.02732	0.00255	1.2	1.1	81085	1440146	0.0563	0.0017	0.39	0.36	20032	3448438	0.0058	0.0003	0.64	0.71	0.02815	h-ui-veg
1_3_096	923	n	23	6	2219	13265	506452	0.02619	0.0018	0.89	0.88	114572	2072171	0.0553	0.0014	0.33	0.3	25942	4339238	0.006	0.0003	0.69	0.62	0.02765	h-ui-veg
1_3_096	923	n	23	7	1755	13850	534339	0.02592	0.00185	0.92	0.86	104988	1876145	0.056	0.0014	0.32	0.32	22004	3585102	0.0061	0.0003	0.6	0.68	0.028	h-ui-veg
1_3_096	923	n	23	8	1304	8300	314762	0.02637	0.00228	1.12	1.11	73818	1319618	0.0559	0.002	0.45	0.38	17706	2867334	0.0062	0.0004	0.85	0.75	0.02795	h-ui-veg
1_3_096	923	n	23	16	81	1712	78669	0.02177	0.00483	2.86	2.44	9474	193406	0.049	0.0044	1.15	1.05	953	164933	0.0058	0.0014	3.03	3.25	0.0245	bact-ass
1_3_096	923	n	23	18	117	2509	128358	0.01955	0.00321	2.12	2.02	12649	290085	0.0436	0.0033	0.97	0.91	1050	180452	0.0058	0.0012	2.65	3.1	0.0218	bact-ass
1_3_087	923	n	24	3	1691	10188	428824	0.02376	0.00195	1.06	1	88439	1719374	0.0514	0.0012	0.3	0.34	23784	4332717	0.0055	0.0003	0.66	0.65	0.0257	h-ui-veg
1_3_087	923	n	24	4	1845	22761	917023	0.02482	0.00135	0.7	0.67	155651	2961277	0.0526	0.001	0.25	0.26	28170	5166083	0.0055	0.0003	0.61	0.6	0.0263	h-ui-veg
1_3_087	923	n	24	5	2154	15182	590522	0.02571	0.00158	0.79	0.82	118925	2173058	0.0547	0.0014	0.32	0.3	30640	5447835	0.0056	0.0003	0.59	0.57	0.02735	h-ui-veg
1_3_087	923	n	24	6	1604	13223	508278	0.02602	0.00193	0.96	0.88	92762	1666312	0.0557	0.0014	0.32	0.34	24655	4309795	0.0057	0.0003	0.6	0.64	0.02785	h-ui-veg
1_3_087	923	n	24	7	994	5856	237918	0.02461	0.00236	1.24	1.32	50091	933338	0.0537	0.0018	0.42	0.46	15615	2784859	0.0056	0.0004	0.83	0.8	0.02685	h-S-veg
1_3_087	923	n	24	8	1100	7680	290814	0.02641	0.00238	1.17	1.16	62261	1115346	0.0558	0.0021	0.49	0.41	14484	2639064	0.0055	0.0003	0.8	0.83	0.0279	h-S-veg
1_3_086	923	n	25	3	2830	18496	713570	0.02592	0.00155	0.77	0.74	144899	2573338	0.0563	0.0011	0.26	0.27	39839	6936478	0.0057	0.0003	0.61	0.5	0.02815	h-ui-veg
1_3_086	923	n	25	4	3346	24090	935288	0.02576	0.00112	0.56	0.65	187567	3342377	0.0561	0.001	0.23	0.24	49779	8826285	0.0056	0.0002	0.5	0.45	0.02805	h-ui-veg
1_3_086	923	n	25	5	2704	12489	984936	0.01268	0.00092	0.94	0.9	83317	3096698	0.0269	0.0005	0.25	0.35	26529	6386814	0.0042	0.0002	0.58	0.62	0.01345	h-S-het
1_3_086	923	n	25	12	175	2349	173538	0.01354	0.00205	1.95	2.08	9776	346006	0.0283	0.0021	0.97	1.03	1280	318509	0.004	0.0007	2.23	2.8	0.01415	bact-ass
1_3_086	923	n	25	13	101	1416	110823	0.01278	0.00204	2.06	2.67	5489	204063	0.0269	0.0026	1.27	1.37	744	179147	0.0042	0.001	3	3.67	0.01345	bact-ass
1_3_084	923	n	26	3	852	5062	195426	0.02591	0.00282	1.42	1.42	43518	774906	0.0562	0.0025	0.58	0.49	10878	1886395	0.0058	0.0004	0.93	0.96	0.0281	h-ui-veg
1_3_084	923	n	26	4	872	7884	307329	0.02566	0.00205	1.04	1.14	54313	970720	0.056	0.0017	0.4	0.44	10458	1810163	0.0058	0.0005	1.11	0.98	0.028	h-ui-veg
1_3_084	923	n	26	5	1983	17868	717171	0.02492	0.00144	0.75	0.76	123811	2342278	0.0529	0.0011	0.26	0.29	23860	4293025	0.0056	0.0003	0.59	0.65	0.02645	h-S-aki (akihet)
1_3_084	923	n	26	8	2313	20138	787566	0.02557	0.00141	0.72	0.71	145097	2635032	0.0551	0.0011	0.26	0.27	26182	4473850	0.0059	0.0003	0.62	0.62	0.02755	h-ui-veg
3_2_002	923	n	27	4	3135	50003	2558699	0.01954	0.00069	0.45	0.45	150140	3700887	0.0406	0.0007	0.21	0.26	13326	3615276	0.0037	0.0003	0.9	0.87	0.0203	h-ui-veg
3_2_002	923	n	27	6	3498	62162	2648880	0.02347	0.00078	0.43	0.41	165858	3438985	0.0482	0.0009	0.23	0.25	12166	3292997	0.0037	0.0003	0.88	0.91	0.0241	h-ui-veg
3_3_001	923	n	28	3	1000	13460	530868	0.02536	0.00169	0.86	0.87	58208	1094695	0.0532	0.0019	0.45	0.43	6636	1438056	0.0046	0.0004	1.24	1.23	0.0266	h-ui-veg
3_3_001	923	n	28	4	1681	25687	1002522	0.02562	0.00111	0.56	0.63	100432	1913846	0.0525	0.0015	0.37	0.32	10727	2387453	0.0045	0.0003	1.01	0.97	0.02625	h-ui-veg
3_3_001	923	n	28	5	3681	43243	3398460	0.01272	0.00044	0.45	0.48	123944	4727325	0.0262	0.0006	0.29	0.29	16963	4352405	0.0039	0.0002	0.77	0.77	0.0131	h-E-het (akihet)
3_3_001	923	n	28	6	18932	274180	12500664	0.02193	0.0003	0.18	0.19	910494	20063704	0.0454	0.0005	0.13	0.11	100682	23000000	0.0044	0.0001	0.32	0.32	0.0227	h-E-aki (akihet)
3_3_001	923	n	28	7	2546	42712	1836965	0.02325	0.00099	0.55	0.49	129915	2695468	0.0482	0.0011	0.31	0.28	11917	2842751	0.0042	0.0003	0.93	0.92	0.0241	h-ui-veg
3_3_001	923	n	28	10	6636	77774	3169617	0.02454	0.00075	0.39	0.36	324933	6412046	0.0507	0.0009	0.22	0.18	64359	12000000	0.0054	0.0001	0.35	0.4	0.02535	f-L-akihet
3_3_003	923	n	29	3	7105	104686	3816161	0.02743	0.00074	0.35	0.31	419246	7234077	0.058	0.0006	0.13	0.16	60577	10000000	0.0058	0.0002	0.33	0.41	0.029	h-ui-aki (akihet)
3_3_003	923	n	29	4	4170	59310	4239494	0.01399	0.00044	0.41	0.41	157088	5545816	0.0283	0.0005	0.25	0.26	15630	3724275	0.0042	0.0003	0.82	0.8	0.01415	h-ui-het (akihet)
3_3_003	923	n	29	5	2592	58638	2233541	0.02625	0.00082	0.41	0.42	173395	3227015	0.0537	0.0009	0.22	0.25	17277	3433725	0.005	0.0003	0.73	0.76	0.02685	h-ui-aki (akihet)
3_3_003	923	n	29	6	1138	24191	919464	0.02631	0.00117	0.57	0.65	75698	1377752	0.0549	0.0016	0.37	0.37	7053	1380147	0.0051	0.0005	1.22	1.19	0.02745	h-ui-veg
3_3_003	923	n	29	7	1852	32432	1188939	0.02728	0.00123	0.58	0.56	108564	1926516	0.0564	0.0013	0.29	0.31	10213	2056942	0.005	0.0003	0.9	0.99	0.0282	h-ui-veg
3_3_003	923	n	29	8	1928	44248	1535889	0.02881	0.00115	0.52	0.48	127811	2200937	0.0581	0.0012	0.27	0.29	11854	2341603	0.0051	0.0003	0.8	0.92	0.02905	h-ui-veg
3_3_003	923	n	29	13	416	6935	584142	0.01187	0.0013	1.42	1.21	19872	804807	0.0247	0.0014	0.75	0.72	1859	466875	0.004	0.0007	2.41	2.32	0.01235	bact-ass
3_3_003	923	n	29	25	386	7834	673590	0.01163	0.001	1.11	1.14	18771	782645	0.024	0.0012	0.62	0.74	1362	353661	0.0039	0.0009	2.95	2.71	0.012	bact-fl
3_3_010	923	n	30	3	3044	68168	2543811	0.0268	0.0007	0.34	0.39	194149	3546637	0.0547	0.001	0.23	0.23	15799	3083510	0.0051	0.0004	0.9	0.8	0.02735	h-ui-veg
3_3_010	923	n	30	4	2508	56705	2045735	0.02772	0.00093	0.43	0.43	154652	2736365	0.0565	0.0014	0.32	0.26	12183	2396646	0.0051	0.0004	0.91	0.91	0.02825	h-ui-veg
3_3_010	923	n	30	5	1772	36933	1390309	0.02657	0.00119	0.58	0.53	94749	1725075	0.0549	0.0014	0.34	0.33	8024	1528812	0.0052	0.0005	1.31	1.12	0.02745	h-ui-veg
3_3_010	923	n	30	6	1838	35845	1331315	0.02692	0.00093	0.45	0.54	100284	1812345	0.0553	0.0019	0.45	0.32	8372	1579082	0.0053	0.0005	1.26	1.1	0.02765	h-ui-veg
3_3_010	923	n	30	7	2946	66641	2395425	0.02782	0.00089	0.41	0.39	162838	2871111	0.0567	0.0015	0.34	0.25	12655	2353857	0.0054	0.0004	1.01	0.89	0.02835	h-ui-veg
3_3_010	923	n	30	8	2472	46727	1780129	0.02625	0.0009	0.44	0.47	133418	2477700	0.0538	0.0013	0.3	0.28	11955	2254569	0.0053	0.0004	0.97	0.92	0.0269	h-ui-veg
3_3_010	923	n	30	14	244	4112	354152	0.01161	0.00125	1.39	1.57	12057	500570	0.0241	0.0017	0.89	0.92	1282	327553	0.0039	0.0008	2.58	2.8	0.01205	bact-ass
3_3_014	923	n	31	3	960	21534	704851	0.03055	0.00168	0.71	0.69	52548	856668	0.0613	0.0023	0.48	0.45	4658	826081	0.0056	0.0006	1.46	1.47	0.03065	h-ui-veg
3_3_014	923	n	31	4	1250	27216	891537	0.03053	0.00134	0.57	0.62	72574	1171599	0.0619	0.0018	0.37	0.38	6517	1155511	0.0056	0.0005	1.21	1.24	0.03095	h-ui-veg
3_3_014	923	n	31	7	1758	38161	1259586	0.0303	0.00108	0.46	0.52	118310	1935285	0.0611	0.0015	0.31	0.3	9551	1712479	0.0056	0.0004	1.01	1.03	0.03055	h-ui-veg
3_3_016	923	n	32	5	1640	32405	1467417	0.02208	0.00092	0.54	0.56	76166	1709315	0.0446	0.0013	0.38	0.37	8268	1781482	0.0046	0.0004	0.99	1.1	0.0223	h-ui-veg
3_3_016	923	n	32	6	1281	24202	1196330	0.02023	0.00107	0.68	0.65	57359	1404224	0.0408	0.0014	0.46	0.43	6229	1461042	0.0043	0.0004	1.35	1.27	0.0204	h-ui-veg
3_3_016	923	n	32	7	1650	31838	1519121	0.02096	0.00098	0.6	0.57	64547	1541284	0.0419	0.0012	0.38	0.4	6523	1544654	0.0042	0.0004	1.19	1.24	0.02095	h-ui-veg
3_3_016	923	n	32	8	1188	20370	993628	0.0205	0.00132	0.83	0.71	45472	1111708	0.0409	0.0016	0.52	0.48	5248	1212298	0.0043	0.0004	1.33	1.38	0.02045	h-ui-veg
3_3_016	923	n	32	9	1464	20320	978510	0.02077	0.00114	0.71	0.71	44438	1082651	0.041	0.0014	0.44	0.48	4916	1184839	0.0041	0.0005	1.5	1.43	0.0205	h-ui-veg
3_3_017	923	n	33	3	1790	34152	1141146	0.02993	0.00116	0.5	0.55	90319	1527633	0.0591	0.0017	0.38	0.34	6550	1504645	0.0044	0.0005	1.37	1.24	0.02955	h-ui-veg
3_3_017	923	n	33	6	2240	37407	1193163	0.03135	0.00112	0.46	0.53	118613	1915862	0.0619	0.0013	0.28	0.3	8517	1992306	0.0043	0.0004	1.09	1.09	0.03095	h-ui-veg
3_3_020	923	n	34	6	1208	16285	802993	0.02028	0.00105	0.67	0.79	35669	923509	0.0386	0.0017	0.57	0.54	3482	948147	0.0037	0.0005	1.7	1.7	0.0193	h-ui-veg
3_3_020	923	n	34	22	280	3268	261039	0.01252	0.00139	1.43	1.76	6958	278377	0.025	0.0023	1.17	1.21	879	240517	0.0037	0.0009	3.24	3.38	0.0125	bact-ass
3_3_020	923	n	35	4	2560	26043	1548784	0.01682	0.00077	0.59	0.62	74298	2162278	0.0344	0.0011	0.41	0.37	8573	2390134	0.0036	0.0003	1.2	1.08	0.0172	h-ui-veg
3_3_020	923	n	35	20	293	3554	275029	0.01292	0.00172	1.72	1.69	8994	335804	0.0268	0.0027	1.29	1.07	1150	307238	0.0037	0.0009	3.24	2.95	0.0134	bact-fl
1_3_029	923	n	36	3	1428	18703	654462	0.02858	0.00162	0.73	0.74	134441	2279905	0.059	0.0012	0.27	0.28	17676	2907018	0.0061	0.0004	0.75	0.75	0.0295	h-ui-veg
1_3_029	923	n	36	4	1223	18514	611185	0.03029	0.00193	0.82	0.75	119508	1899362	0.0629	0.0017	0.36	0.3	12720	2169427	0.0059	0.0003	0.74	0.89	0.03145	h-ui-veg
1_3_029	923	n	36	7	507	7958	288060	0.02763	0.00235	1.1	1.14	47416	826379	0.0574	0.002	0.44	0.47	5973	1009456	0.0059	0.0006	1.28	1.3	0.0287	h-ui-veg
1_3_029	923	n	36	8	515	8656	302528	0.02862	0.00234	1.05	1.09	47884	819025	0.0585	0.0017	0.37	0.47	5522	968447	0.0057	0.0006	1.36	1.35	0.02925	h-S-veg
1_3_029	923	n	36	9	708	12004	409904	0.02929	0.00224	0.99	0.93	66317	1110249	0.0597	0.0021	0.45	0.4	8132	1346937	0.006	0.0005	1.05	1.11	0.02985	h-S-veg
1_3_029	923	n	36	10	536	8199	288471	0.02843	0.00218	0.99	1.12	45556	765123	0.0595	0.0024	0.52	0.48	5140	890427	0.0058	0.0006	1.38	1.4	0.02975	h-ui-veg
1_3_029	923	n	36	11	980	13832	488652	0.02831	0.00187	0.85	0.86	78745	1326470	0.0594	0.0016	0.36	0.37	9516	1647545	0.0058	0.0005	1.14	1.03	0.0297	h-ui-veg
1_3_029	923	n	36	15	328	6350	278310	0.02282	0.00219	1.24	1.27	32566	664807	0.049	0.002	0.52	0.57	3791	548532	0.0069	0.0007	1.39	1.63	0.0245	bact-ass
1_3_029	923	n	36	16	155	3267	185520	0.01761	0.00259	1.9	1.76	17092	434516	0.0393	0.0022	0.71	0.78	1735	272935	0.0064	0.0011	2.2	2.41	0.01965	bact-ass
1_3_029	923	n	36	17	218	4723	202321	0.02334	0.00299	1.66	1.47	22543	456746	0.0494	0.0027	0.71	0.68	2546	378935	0.0067	0.0012	2.35	1.99	0.0247	bact-ass
1_3_029	923	n	36	18	140	2483	105197	0.02361	0.00396	2.17	2.03	11475	233791	0.0491	0.0033	0.88	0.96	1186	185407	0.0064	0.0015	2.94	2.91	0.02455	bact-ass
1_3_029	923	n	36	19	136	1700	76314	0.02228	0.00434	2.51	2.45	9724	223118	0.0436	0.0036	1.08	1.04	1443	236606	0.0061	0.0012	2.64	2.64	0.0218	bact-ass
1_3_041	923	n	37	3	3132	18894	1324244	0.01427	0.00093	0.84	0.73	124680	4213681	0.0296	0.0007	0.3	0.29	26019	5007680	0.0052	0.0002	0.59	0.62	0.0148	h-ui-het
1_3_041	923	n	37	5	2544	16353	588972	0.02777	0.00171	0.79	0.79	163256	2762104	0.0591	0.0014	0.32	0.25	37740	6334479	0.006	0.0002	0.47	0.52	0.02955	h-ui-veg
1_3_041	923	n	37	6	2235	15264	543919	0.02806	0.00203	0.93	0.82	133314	2287260	0.0583	0.0016	0.35	0.28	33653	5500074	0.0061	0.0003	0.59	0.55	0.02915	h-ui-veg
1_3_041	923	n	37	8	133	1866	67828	0.02752	0.00499	2.34	2.35	12371	224694	0.0551	0.004	0.95	0.92	1293	318504	0.0041	0.0009	3	2.79	0.02755	bact-ass
1_3_041	923	n	37	9	201	3282	200288	0.01639	0.00231	1.82	1.76	17333	494288	0.0351	0.0021	0.79	0.77	1590	370541	0.0043	0.0008	2.49	2.51	0.01755	bact-ass
1_3_041	923	n	37	11	476	5985	282728	0.02117	0.00237	1.44	1.31	41273	929289	0.0444	0.0019	0.55	0.5	4097	1021719	0.004	0.0004	1.4	1.57	0.0222	bact-ass
1_3_057	923	n	38	3	1360	17195	624656	0.02753	0.00146	0.69	0.77	109991	1949900	0.0564	0.0013	0.31	0.31	10305	2170201	0.0047	0.0004	0.96	0.99	0.0282	h-ui-veg
1_3_057	923	n	38	4	1360	17896	661151	0.02707	0.00135	0.64	0.76	109238	1954924	0.0559	0.0015	0.36	0.31	10162	2164078	0.0047	0.0004	0.98	0.99	0.02795	h-ui-veg
1_3_057	923	n	38	5	834	11335	419945	0.02699	0.00228	1.09	0.95	75787	1358196	0.0558	0.0016	0.38	0.37	7369	1537273	0.0048	0.0004	1.2	1.17	0.0279	h-ui-veg
1_3_057	923	n	38	6	1448	24513	915612	0.02677	0.00119	0.57	0.65	140831	2538867	0.0555	0.0013	0.29	0.27	12651	2700304	0.0047	0.0003	0.79	0.89	0.02775	h-ui-veg
1_3_057	923	n	38	7	379	6870	527947	0.01301	0.00111	1.1	1.21	26376	970312	0.0272	0.0013	0.63	0.62	2786	705748	0.0039	0.0006	2.01	1.9	0.0136	bact-ass
1_3_057	923	n	38	8	239	4039	300912	0.01343	0.00172	1.65	1.58	16153	595139	0.0271	0.0018	0.84	0.8	2036	505640	0.004	0.0008	2.54	2.22	0.01355	bact-ass
1_3_057	923	n	38	9	266	4553	285686	0.01594	0.00144	1.17	1.49	18706	562888	0.0332	0.0022	0.85	0.74	2110	489611	0.0043	0.0007	1.96	2.18	0.0166	bact-ass
1_3_057	923	n	38	10	418	6666	510860	0.01305	0.00126	1.25	1.23	22329	825870	0.027	0.0015	0.72	0.68	2373	610879	0.0039	0.0006	1.95	2.06	0.0135	bact-ass
1_3_057	923	n	38	11	210	4033	343459	0.01175	0.00135	1.49	1.58	13447	576398	0.0233	0.0016	0.88	0.87	1199	304272	0.0039	0.0009	2.9	2.89	0.01165	bact-fl
1_3_057	923	n	38	12	474	6132	459500	0.01335	0.00138	1.34	1.29	28084	991634	0.0283	0.0011	0.51	0.61	3583	932361	0.0038	0.0004	1.49	1.67	0.01415	bact-ass
1_3_057	923	n	38	13	284	5159	419624	0.01229	0.00154	1.61	1.4	17971	720759	0.0249	0.0014	0.74	0.76	1828	455271	0.004	0.0006	1.91	2.34	0.01245	bact-ass
1_3_059	923	n	39	3	1440	7505	311083	0.02413	0.00197	1.06	1.17	68137	1330592	0.0512	0.0018	0.45	0.39	15201	3257159	0.0047	0.0003	0.71	0.81	0.0256	h-ui-veg
1_3_059	923	n	39	4	994	4937	213272	0.02315	0.00243	1.35	1.44	50735	1002410	0.0506	0.0019	0.47	0.46	11701	2545027	0.0046	0.0003	0.91	0.93	0.0253	h-ui-veg
1_3_059	923	n	39	5	1547	10990	451266	0.02435	0.00167	0.89	0.97	89029	1709258	0.0521	0.0015	0.37	0.34	19251	4115938	0.0047	0.0002	0.67	0.72	0.02605	h-ui-veg
1_3_059	923	n	39	6	2787	19736	782245	0.02523	0.00132	0.68	0.72	166125	3106029	0.0535	0.001	0.23	0.25	31806	6553985	0.0049	0.0002	0.63	0.56	0.02675	h-S-veg
1_3_059	923	n	39	7	2885	17511	763094	0.02295	0.00129	0.73	0.76	155350	3102183	0.0501	0.0011	0.28	0.26	33277	7083355	0.0047	0.0002	0.62	0.55	0.02505	h-S-veg
1_3_059	923	n	39	8	3031	14923	630117	0.02368	0.00144	0.78	0.83	153884	3034417	0.0507	0.001	0.25	0.26	39178	8124659	0.0048	0.0002	0.51	0.51	0.02535	h-ui-veg
1_3_059	923	n	39	11	383	7415	433001	0.01713	0.00159	1.2	1.17	32744	903042	0.0363	0.0017	0.59	0.56	2570	621045	0.0041	0.0007	2.08	1.98	0.01815	bact-ass
1_3_059	923	n	39	13	486	8971	570622	0.01572	0.0015	1.23	1.06	44563	1306040	0.0341	0.0015	0.56	0.48	3979	989232	0.004	0.0005	1.57	1.59	0.01705	bact-ass
1_3_059	923	n	39	14	316	5702	309242	0.01844	0.00212	1.48	1.34	28320	729375	0.0388	0.0017	0.58	0.61	2674	600312	0.0045	0.0007	1.96	1.94	0.0194	bact-ass
1_3_059	923	n	39	15	229	3279	146876	0.02233	0.00341	1.97	1.77	16499	361320	0.0457	0.0028	0.79	0.8	1849	419244	0.0044	0.0008	2.47	2.33	0.02285	bact-ass
1_3_059	923	n	39	19	152	3453	218835	0.01578	0.00223	1.82	1.72	14361	417577	0.0344	0.0022	0.82	0.85	1268	318115	0.004	0.0008	2.64	2.81	0.0172	bact-ass
1_3_068	923	n	40	5	672	6537	277379	0.02357	0.00222	1.21	1.25	59297	1108509	0.0535	0.0018	0.44	0.42	12041	2351396	0.0051	0.0004	0.9	0.91	0.02675	h-ui-veg
1_3_068	923	n	40	6	548	4731	205654	0.02301	0.00259	1.45	1.47	38329	755253	0.0508	0.002	0.51	0.52	6155	1223182	0.005	0.0005	1.25	1.28	0.0254	h-ui-veg
1_3_068	923	n	40	7	1412	14417	616731	0.02338	0.00159	0.88	0.84	108853	2067927	0.0526	0.0012	0.3	0.31	18255	3460351	0.0053	0.0002	0.56	0.74	0.0263	h-ui-veg
1_3_068	923	n	40	9	292	4819	351213	0.01372	0.00168	1.58	1.45	21528	746492	0.0288	0.0015	0.67	0.69	2146	479573	0.0045	0.0007	2.16	2.16	0.0144	bact-ass
1_3_068	923	n	40	11	170	1913	125534	0.01524	0.0026	2.2	2.3	9883	330926	0.0299	0.0024	1.03	1.02	1487	363366	0.0041	0.0008	2.41	2.6	0.01495	bact-ass
1_3_068	923	n	40	12	258	2905	199209	0.01459	0.00208	1.84	1.87	15679	515217	0.0304	0.0023	1	0.81	2182	536902	0.0041	0.0007	2.13	2.15	0.0152	bact-ass
1_3_068	923	n	40	13	234	1943	165388	0.01175	0.00179	1.96	2.28	10599	440261	0.0241	0.0015	0.82	0.98	1643	440172	0.0037	0.0008	2.72	2.47	0.01205	bact-fl
1_3_068	923	n	40	15	169	2190	183178	0.01196	0.00219	2.37	2.15	9721	391183	0.0249	0.0018	0.95	1.03	1083	288787	0.0038	0.0009	3.27	3.04	0.01245	bact-fl
1_3_068	923	n	40	18	1532	12322	494274	0.02493	0.002	1.04	0.91	105543	1935078	0.0545	0.0016	0.38	0.32	19298	3643948	0.0053	0.0003	0.67	0.72	0.02725	h-ui-veg
1_3_073	923	n	41	12	148	2539	179846	0.01412	0.00223	2.04	2	10313	354608	0.0291	0.0021	0.93	1	1183	286182	0.0041	0.0009	2.78	2.91	0.01455	bact-ass
1_3_073	923	n	41	14	397	7308	608844	0.012	0.00119	1.28	1.18	29015	1186830	0.0244	0.001	0.52	0.59	3239	840393	0.0039	0.0005	1.64	1.76	0.0122	bact-ass
1_3_073	923	n	41	15	223	3950	332095	0.0119	0.00153	1.66	1.6	15180	627488	0.0242	0.0017	0.91	0.82	1262	296889	0.0043	0.0009	2.69	2.82	0.0121	bact-ass
1_3_081	923	n	42	3	553	2768	105973	0.02612	0.00457	2.26	1.93	30821	548479	0.0562	0.0026	0.6	0.59	9965	1663512	0.006	0.0005	1.02	1	0.0281	h-ui-veg
1_3_081	923	n	42	4	458	3025	110999	0.02726	0.00339	1.6	1.84	31662	547499	0.0578	0.0027	0.6	0.58	9009	1485777	0.0061	0.0004	0.94	1.06	0.0289	h-ui-veg
1_3_081	923	n	42	5	1136	7131	263520	0.02706	0.00266	1.27	1.2	71460	1248036	0.0573	0.002	0.45	0.38	19439	3201671	0.0061	0.0003	0.7	0.72	0.02865	h-ui-veg
1_3_081	923	n	42	6	810	4562	174840	0.0261	0.00343	1.7	1.5	47586	833701	0.0571	0.0022	0.51	0.47	14694	2418310	0.0061	0.0003	0.73	0.83	0.02855	h-ui-veg
1_3_081	923	n	42	7	1200	12000	483316	0.02483	0.00173	0.9	0.92	84539	1564633	0.054	0.0015	0.35	0.35	21236	3512878	0.006	0.0003	0.59	0.69	0.027	h-ui-veg
1_3_081	923	n	42	8	1106	20979	780255	0.02689	0.00155	0.75	0.7	114691	2026829	0.0566	0.0011	0.25	0.3	18235	2976215	0.0061	0.0003	0.65	0.74	0.0283	h-ui-veg
1_3_081	923	n	42	9	898	16053	611841	0.02624	0.00168	0.83	0.8	87258	1622519	0.0538	0.0014	0.33	0.35	13698	2405764	0.0057	0.0003	0.77	0.86	0.0269	h-ui-veg
1_3_081	923	n	42	10	928	15883	591539	0.02685	0.00166	0.8	0.8	88363	1596189	0.0554	0.0015	0.35	0.35	14392	2360665	0.0061	0.0004	0.82	0.84	0.0277	h-ui-veg
1_3_081	923	n	42	11	209	5653	308821	0.01831	0.00201	1.42	1.34	22225	569736	0.039	0.0021	0.7	0.68	1255	228543	0.0055	0.0012	2.86	2.83	0.0195	bact-ass
1_3_081	923	n	42	12	164	4397	229803	0.01913	0.00239	1.61	1.52	17508	419884	0.0417	0.0024	0.73	0.77	1400	256790	0.0055	0.0011	2.5	2.68	0.02085	bact-ass
1_3_082	923	n	43	3	973	15223	534428	0.02849	0.00191	0.86	0.82	86258	1464945	0.0589	0.0017	0.38	0.35	11502	2092659	0.0055	0.0004	0.87	0.94	0.02945	h-ui-veg
1_3_082	923	n	43	4	596	8639	311830	0.02771	0.00228	1.06	1.09	55290	961838	0.0575	0.0022	0.5	0.44	6806	1247010	0.0055	0.0005	1.07	1.22	0.02875	h-ui-veg
1_3_082	923	n	43	5	1817	27164	1004501	0.02704	0.00125	0.6	0.61	164676	2911129	0.0566	0.0012	0.28	0.25	21602	3911946	0.0055	0.0003	0.64	0.68	0.0283	h-ui-veg
1_3_082	923	n	43	6	1520	19573	765592	0.02557	0.00147	0.74	0.72	128129	2318479	0.0553	0.0012	0.28	0.29	17364	3205289	0.0054	0.0003	0.72	0.76	0.02765	h-ui-veg
1_3_082	923	n	43	7	1365	16196	595077	0.02722	0.00179	0.85	0.8	117941	2043433	0.0577	0.0013	0.29	0.3	16558	2971786	0.0056	0.0004	0.82	0.78	0.02885	h-ui-veg
1_3_082	923	n	43	8	1370	14779	539157	0.02741	0.00187	0.88	0.83	113982	1942510	0.0587	0.0014	0.31	0.3	14968	2770797	0.0054	0.0004	0.86	0.82	0.02935	h-S-veg
1_3_083	923	n	44	3	1610	11207	463299	0.02419	0.00181	0.96	0.96	88346	1670803	0.0529	0.0015	0.36	0.35	19152	3519347	0.0054	0.0003	0.73	0.72	0.02645	h-ui-veg
1_3_083	923	n	44	4	2488	19715	828877	0.02379	0.00131	0.71	0.72	141711	2709231	0.0523	0.0011	0.28	0.27	27033	4970949	0.0054	0.0002	0.57	0.61	0.02615	h-ui-veg
1_3_083	923	n	44	5	2933	24576	979529	0.02509	0.00158	0.81	0.65	177275	3291201	0.0539	0.0013	0.3	0.24	32929	6044053	0.0054	0.0002	0.52	0.55	0.02695	h-ui-veg
1_3_083	923	n	44	7	3754	37872	1526402	0.02481	0.0009	0.47	0.52	247250	4687859	0.0527	0.0008	0.18	0.21	41480	7853654	0.0053	0.0002	0.55	0.49	0.02635	h-ui-veg
1_3_083	923	n	44	20	150	2949	136208	0.02166	0.00337	2.01	1.86	12639	266876	0.0474	0.0029	0.78	0.91	1329	253593	0.0052	0.0012	3.01	2.75	0.0237	bact-ass
1_3_095	923	n	45	3	1288	8460	294473	0.02873	0.00247	1.11	1.1	88004	1481857	0.0594	0.0017	0.38	0.35	17111	2894990	0.0059	0.0003	0.75	0.77	0.0297	h-ui-veg
1_3_095	923	n	45	4	1883	16779	590974	0.02839	0.00179	0.81	0.78	142727	2372596	0.0602	0.0013	0.28	0.27	23551	4014853	0.0059	0.0003	0.64	0.65	0.0301	h-ui-veg
1_3_095	923	n	45	5	1050	9550	338338	0.02823	0.00238	1.09	1.04	83484	1403247	0.0595	0.0017	0.37	0.36	13905	2368164	0.0059	0.0003	0.77	0.85	0.02975	h-ui-veg
1_3_095	923	n	45	6	1038	9695	330476	0.02934	0.00252	1.11	1.03	88205	1465811	0.0602	0.0015	0.32	0.35	14856	2502974	0.0059	0.0004	0.84	0.82	0.0301	h-ui-veg
1_3_095	923	n	45	7	1074	11122	382388	0.02909	0.00222	0.99	0.96	96122	1590666	0.0604	0.0017	0.37	0.33	13713	2348156	0.0058	0.0003	0.72	0.86	0.0302	h-ui-veg
1_3_095	923	n	45	12	218	3350	170974	0.0196	0.0028	1.84	1.74	17491	428134	0.0409	0.0022	0.68	0.77	1486	300804	0.0049	0.001	2.61	2.6	0.02045	bact-ass
1_3_097	923	n	46	3	1304	16003	567329	0.02821	0.00177	0.82	0.8	116074	1984119	0.0585	0.0015	0.33	0.3	19584	3098910	0.0063	0.0004	0.76	0.72	0.02925	h-ui-veg
1_3_097	923	n	46	5	3025	30810	1119509	0.02752	0.00121	0.57	0.58	248671	4273034	0.0582	0.0009	0.2	0.21	45206	7473182	0.006	0.0002	0.49	0.47	0.0291	h-ui-veg
1_3_097	923	n	46	6	2198	18405	650155	0.02831	0.00187	0.85	0.75	158278	2704085	0.0585	0.0012	0.26	0.26	33403	5361959	0.0062	0.0002	0.5	0.55	0.02925	h-ui-veg
1_3_097	923	n	46	15	155	3673	195733	0.01877	0.00235	1.61	1.67	16036	402904	0.0398	0.002	0.66	0.81	1256	237280	0.0053	0.0013	3.27	2.83	0.0199	bact-ass
1_3_101	923	n	47	3	1351	6292	235396	0.02673	0.00237	1.15	1.28	71543	1288504	0.0555	0.0017	0.39	0.38	20071	3681576	0.0055	0.0003	0.68	0.71	0.02775	h-ui-veg
1_3_101	923	n	47	4	1726	15259	568851	0.02682	0.00167	0.8	0.82	138583	2493893	0.0556	0.0011	0.26	0.28	24529	4460478	0.0055	0.0003	0.62	0.64	0.0278	h-ui-veg
1_3_101	923	n	47	5	6930	49477	1849063	0.02676	0.00075	0.36	0.46	442864	7581888	0.0584	0.0007	0.15	0.15	131056	19000000	0.0071	0.0002	0.3	0.28	0.0292	h-ui-aki (akihet)
1_3_101	923	n	47	7	848	10357	360699	0.02871	0.00247	1.11	1	81111	1404461	0.0578	0.0016	0.35	0.36	13262	2431113	0.0055	0.0003	0.82	0.87	0.0289	h-ui-veg
1_3_101	923	n	47	8	697	8428	283499	0.02973	0.00246	1.07	1.11	65838	1081631	0.0609	0.0021	0.45	0.4	10204	1855293	0.0055	0.0004	0.91	0.99	0.03045	h-ui-veg
1_3_101	923	n	47	9	1806	13852	498934	0.02776	0.00169	0.79	0.86	124528	2158245	0.0577	0.0012	0.26	0.29	24275	4501224	0.0054	0.0003	0.62	0.64	0.02885	h-ui-veg
1_3_101	923	n	47	12	184	1825	113219	0.01612	0.00282	2.25	2.36	11732	385572	0.0304	0.0023	0.97	0.94	1500	380803	0.0039	0.0009	3.01	2.59	0.0152	bact-ass
1_3_102	923	n	48	3	1980	14791	528182	0.02801	0.00173	0.8	0.83	144828	2517239	0.0575	0.0013	0.3	0.27	26461	4710815	0.0056	0.0003	0.7	0.62	0.02875	h-ui-veg
1_3_102	923	n	48	4	1194	19032	632544	0.03009	0.00164	0.71	0.74	152748	2501835	0.0611	0.0015	0.31	0.26	19396	3372598	0.0058	0.0003	0.76	0.72	0.03055	h-ui-veg
1_3_102	923	n	48	5	1468	21209	717147	0.02958	0.00172	0.75	0.7	159573	2586893	0.0617	0.0012	0.25	0.26	21522	3594534	0.006	0.0003	0.64	0.68	0.03085	h-ui-veg
1_3_102	923	n	48	6	1804	36590	1135921	0.03221	0.00132	0.53	0.53	224450	3491770	0.0643	0.001	0.21	0.22	23087	4023353	0.0057	0.0003	0.65	0.66	0.03215	h-ui-veg
1_3_102	923	n	48	7	2632	38320	1233990	0.03105	0.00126	0.52	0.52	270893	4243234	0.0638	0.001	0.21	0.2	32520	5661743	0.0057	0.0002	0.55	0.56	0.0319	h-ui-veg
1_3_102	923	n	48	8	2178	28291	966734	0.02926	0.00161	0.71	0.6	201806	3346763	0.0603	0.001	0.22	0.23	29569	5180758	0.0057	0.0002	0.53	0.58	0.03015	h-ui-veg
1_3_102	923	n	48	10	107	2140	130450	0.01641	0.00272	2.14	2.18	9503	278999	0.0341	0.0032	1.2	1.04	1047	228117	0.0046	0.001	2.87	3.1	0.01705	bact-ass
1_3_102	923	n	48	12	161	2956	207162	0.01427	0.00201	1.82	1.85	10858	376138	0.0289	0.0022	0.97	0.97	1154	276953	0.0042	0.0009	2.8	2.95	0.01445	bact-ass
1_3_098	923	n	49	4	1817	32717	1286429	0.02543	0.0012	0.61	0.56	153545	2996855	0.0512	0.0014	0.36	0.26	21417	3992826	0.0054	0.0003	0.77	0.69	0.0256	h-S-het
1_3_098	923	n	49	6	1615	35492	1173270	0.03025	0.00143	0.61	0.54	156074	2574991	0.0606	0.0012	0.26	0.26	15879	2867886	0.0055	0.0004	0.91	0.8	0.0303	h-ui-veg
1_3_098	923	n	49	7	1928	38882	1319725	0.02946	0.00113	0.49	0.51	176046	2950422	0.0597	0.0011	0.25	0.25	19206	3419839	0.0056	0.0004	0.91	0.72	0.02985	h-ui-veg
1_4_002	923	n	50	3	1769	12861	607479	0.02117	0.00142	0.86	0.89	107906	2481210	0.0435	0.0012	0.35	0.31	23321	4694918	0.005	0.0002	0.53	0.66	0.02175	h-ui-veg
1_4_002	923	n	50	4	1472	15091	718798	0.02099	0.00129	0.79	0.82	106793	2489735	0.0429	0.0012	0.37	0.31	18759	3884060	0.0048	0.0003	0.78	0.73	0.02145	h-ui-veg
1_4_002	923	n	50	5	11427	69407	3354799	0.02069	0.00073	0.45	0.38	642579	15334887	0.0419	0.0005	0.16	0.13	192249	34000000	0.0056	0.0001	0.23	0.23	0.02095	h-E-aki (akihet)
1_4_002	923	n	50	6	2991	12687	997396	0.01272	0.00091	0.92	0.89	119521	4512947	0.0265	0.0006	0.29	0.29	39538	9533463	0.0041	0.0002	0.56	0.5	0.01325	h-E-het (akihet)
1_4_002	923	n	50	21	130	1497	114322	0.0131	0.00253	2.49	2.6	8482	311174	0.0273	0.0027	1.26	1.1	981	232564	0.0042	0.0009	2.78	3.2	0.01365	bact-ass
1_4_002	923	n	50	24	115	1835	150358	0.01221	0.00235	2.49	2.35	7202	292847	0.0246	0.0023	1.19	1.19	862	234684	0.0037	0.0008	2.98	3.41	0.0123	bact-ass
1_4_002	923	n	50	25	143	1952	162836	0.01199	0.00181	1.94	2.28	8609	343643	0.0251	0.0022	1.15	1.09	1233	319378	0.0039	0.0008	2.74	2.85	0.01255	bact-ass
1_4_002	923	n	50	28	210	3972	317149	0.01253	0.00132	1.36	1.6	14476	572589	0.0253	0.0016	0.82	0.84	1526	397391	0.0038	0.0007	2.44	2.56	0.01265	bact-ass
1_4_006	923	n	52	3	1291	10896	393688	0.02768	0.00219	1.02	0.97	93559	1613709	0.058	0.0019	0.43	0.34	15913	3170141	0.005	0.0003	0.82	0.79	0.029	h-ui-veg
1_4_006	923	n	52	4	1173	9025	331550	0.02722	0.00254	1.21	1.07	73196	1300653	0.0563	0.0017	0.4	0.38	13834	2794756	0.005	0.0003	0.88	0.85	0.02815	h-ui-veg
1_4_006	923	n	52	5	1806	17197	625377	0.0275	0.00134	0.63	0.77	128085	2220941	0.0577	0.0011	0.25	0.29	21552	4448033	0.0048	0.0003	0.74	0.68	0.02885	h-ui-veg
1_4_006	923	n	52	6	2341	30526	1114090	0.0274	0.00121	0.57	0.58	195034	3423582	0.057	0.0009	0.21	0.23	27305	5662551	0.0048	0.0002	0.57	0.61	0.0285	h-ui-veg
1_4_006	923	n	52	11	361	5646	424643	0.0133	0.0014	1.36	1.34	25740	893252	0.0288	0.0017	0.75	0.63	3065	737218	0.0042	0.0006	1.77	1.81	0.0144	bact-ass
1_4_006	923	n	52	13	292	5469	450910	0.01213	0.00154	1.64	1.36	20030	762915	0.0263	0.0014	0.68	0.72	2133	517261	0.0041	0.0007	2.15	2.17	0.01315	bact-ass
1_4_006	923	n	52	14	137	2256	150807	0.01496	0.00272	2.34	2.12	9905	320010	0.031	0.0024	1	1.02	1208	285781	0.0042	0.001	2.91	2.88	0.0155	bact-ass
1_4_006	923	n	52	15	545	9393	731169	0.01285	0.00099	0.99	1.04	35997	1335284	0.027	0.0009	0.45	0.53	3249	833967	0.0039	0.0005	1.67	1.76	0.0135	bact-ass
1_4_006	923	n	52	19	281	2041	134208	0.01521	0.00281	2.39	2.23	11576	371985	0.0311	0.0021	0.87	0.94	1907	464796	0.0041	0.0008	2.42	2.29	0.01555	bact-ass
1_4_007	923	n	53	3	1378	18732	638949	0.02932	0.0016	0.71	0.74	122981	2078614	0.0592	0.0013	0.29	0.29	12614	2506327	0.005	0.0004	0.95	0.89	0.0296	h-ui-veg
1_4_007	923	n	53	4	1472	27431	886401	0.03095	0.00147	0.61	0.61	170510	2740282	0.0622	0.0011	0.22	0.25	14168	2881027	0.0049	0.0004	0.98	0.84	0.0311	h-ui-veg
1_4_007	923	n	53	7	2177	46635	1550213	0.03008	0.00123	0.53	0.47	241299	4023173	0.06	0.0013	0.28	0.21	19996	4161653	0.0048	0.0002	0.65	0.71	0.03	h-ui-veg
1_4_007	923	n	53	8	991	16646	558220	0.02982	0.00182	0.79	0.79	105743	1783904	0.0593	0.0013	0.29	0.32	9613	2004581	0.0048	0.0004	1.09	1.02	0.02965	h-ui-veg
1_4_007	923	n	53	13	150	3028	142608	0.02124	0.00279	1.7	1.84	14252	339331	0.042	0.0029	0.88	0.86	1481	321237	0.0046	0.0008	2.24	2.6	0.021	bact-ass
1_4_009	923	n	54	3	2554	12103	439823	0.02752	0.0021	1	0.92	117102	2094758	0.0559	0.0013	0.31	0.3	58563	8651216	0.0068	0.0002	0.41	0.41	0.02795	h-ui-veg
1_4_009	923	n	54	4	2865	21880	759535	0.02881	0.00136	0.62	0.69	193128	3281342	0.0589	0.0011	0.25	0.23	56904	8554220	0.0067	0.0002	0.43	0.42	0.02945	h-ui-veg
1_4_009	923	n	54	5	4391	35339	2799494	0.01262	0.00043	0.45	0.54	215335	8418218	0.0256	0.0004	0.19	0.22	23597	5578697	0.0042	0.0002	0.5	0.65	0.0128	h-E-het (akihet)
1_4_009	923	n	54	7	117	1274	106068	0.01201	0.00257	2.79	2.82	7011	276829	0.0253	0.0027	1.37	1.21	1304	316729	0.0041	0.0009	2.98	2.77	0.01265	bact-ass
4_3_008	1023	s	1	3	105	-	-	-	-	-	-	37593	614340	0.0318	0.0015	0.54	0.53	16050	614340	0.0055	0.0004	0.8	0.8	0.0318	h-ui-veg
4_3_008	1023	s	1	4	104	-	-	-	-	-	-	34179	584945	0.0304	0.0014	0.53	0.56	14864	584945	0.0053	0.0004	0.82	0.83	0.0304	h-ui-veg
4_3_008	1023	s	1	5	78	-	-	-	-	-	-	28580	489140	0.0304	0.0016	0.6	0.61	12759	489140	0.0055	0.0004	0.85	0.9	0.0304	h-ui-veg
4_3_008	1023	s	1	6	108	-	-	-	-	-	-	31378	659255	0.0247	0.0015	0.67	0.58	17119	659255	0.0054	0.0004	0.75	0.77	0.0247	h-ui-veg
4_3_008	1023	s	1	7	130	-	-	-	-	-	-	42532.5	750823	0.0284	0.0015	0.625	0.53	19526.5	750823	0.0055	0.0004	0.81	0.745	0.0284	h-L-aki (akihet)
4_3_008	1023	s	1	8	108	-	-	-	-	-	-	36830	924743	0.0207	0.001	0.55	0.53	26993	924743	0.0061	0.0003	0.61	0.62	0.0207	h-E-het (akihet)
4_3_008	1023	s	1	10	60	-	-	-	-	-	-	23045	377724	0.0317	0.0021	0.75	0.68	11008	377724	0.0061	0.0005	0.94	0.97	0.0317	h-ui-veg
4_3_008	1023	s	1	11	44	-	-	-	-	-	-	17851	275725	0.0337	0.0021	0.69	0.77	8278	275725	0.0063	0.0006	1.1	1.12	0.0337	h-ui-veg
4_3_008	1023	s	1	12	52	-	-	-	-	-	-	20326	325685	0.0325	0.0022	0.74	0.72	9521	325685	0.0061	0.0007	1.19	1.04	0.0325	h-ui-veg
4_3_008	1023	s	1	13	52	-	-	-	-	-	-	18261	296586	0.032	0.0023	0.79	0.76	8744	296586	0.0062	0.0005	0.89	1.09	0.032	h-ui-veg
4_3_008	1023	s	1	14	61	-	-	-	-	-	-	22173	345374	0.0334	0.002	0.67	0.69	10104	345374	0.0061	0.0006	1.02	1.01	0.0334	h-ui-veg
4_3_008	1023	s	1	15	96	-	-	-	-	-	-	31251	477638	0.034	0.0015	0.51	0.58	13538	477638	0.0059	0.0005	0.93	0.87	0.034	h-ui-veg
4_3_008	1023	s	1	16	78	-	-	-	-	-	-	26280	395196	0.0346	0.0022	0.72	0.64	11739	395196	0.0062	0.0005	0.88	0.94	0.0346	h-ui-veg
4_3_008	1023	s	1	19	432	-	-	-	-	-	-	178600	2843990	0.0327	0.0007	0.24	0.24	104186	2843990	0.0077	0.0002	0.31	0.32	0.0327	f-L-akihet
4_3_008	1023	s	1	21	52	-	-	-	-	-	-	19793	291413	0.0353	0.002	0.64	0.73	8743	291413	0.0063	0.0007	1.23	1.09	0.0353	h-ui-veg
4_3_004	1023	s	2	3	68	-	-	-	-	-	-	10366	195060	0.0276	0.0026	1.05	1.01	5353	195060	0.0058	0.0008	1.54	1.39	0.0276	h-ui-veg
4_3_004	1023	s	2	4	68	-	-	-	-	-	-	11007	201194	0.0284	0.0028	1.11	0.98	5450	201194	0.0057	0.0007	1.36	1.38	0.0284	h-ui-veg
4_3_004	1023	s	2	5	89	-	-	-	-	-	-	10893	204026	0.0278	0.0022	0.91	0.99	5434	204026	0.0056	0.0008	1.52	1.38	0.0278	h-ui-veg
4_3_004	1023	s	2	6	104	-	-	-	-	-	-	17743	327032	0.0282	0.0018	0.71	0.77	8343	327032	0.0053	0.0005	1.03	1.11	0.0282	h-ui-veg
4_3_004	1023	s	2	7	68	-	-	-	-	-	-	12745	220264	0.0301	0.0026	0.98	0.92	5549	220264	0.0053	0.0006	1.18	1.36	0.0301	h-ui-veg
4_3_004	1023	s	2	8	104	-	-	-	-	-	-	18835	350880	0.0279	0.0022	0.87	0.75	9194	350880	0.0055	0.0004	0.91	1.06	0.0279	h-ui-veg
4_3_004	1023	s	2	11	24	-	-	-	-	-	-	3331	60714	0.0285	0.0051	2.01	1.79	1584	60714	0.0055	0.0013	2.67	2.55	0.0285	h-ui-veg
4_3_004	1023	s	2	12	24	-	-	-	-	-	-	3728	66178	0.0293	0.0047	1.81	1.69	1738	66178	0.0055	0.0012	2.43	2.43	0.0293	h-ui-veg
4_3_004	1023	s	2	13	24	-	-	-	-	-	-	3754	67944	0.0287	0.0045	1.76	1.68	1750	67944	0.0054	0.0012	2.58	2.43	0.0287	h-ui-veg
4_3_004	1023	s	2	14	24	-	-	-	-	-	-	3424	64978	0.0274	0.0043	1.76	1.76	1798	64978	0.0058	0.0012	2.33	2.4	0.0274	h-ui-veg
4_3_004	1023	s	2	15	44	-	-	-	-	-	-	5472	113207	0.0251	0.0032	1.44	1.39	3085	113207	0.0057	0.001	1.92	1.83	0.0251	h-ui-veg
4_3_004	1023	s	2	16	104	-	-	-	-	-	-	15271	290324	0.0274	0.0019	0.78	0.83	7865	290324	0.0057	0.0005	1.06	1.14	0.0274	h-ui-veg
4_03_006	1023	s	3	3	38	-	-	-	-	-	-	6206	123079	0.0262	0.0032	1.36	1.31	3076	123079	0.0052	0.0009	1.83	1.83	0.0262	h-ui-veg
4_03_006	1023	s	3	4	52	-	-	-	-	-	-	10719	205303	0.0272	0.0022	0.91	1	5287	205303	0.0054	0.0008	1.55	1.4	0.0272	h-ui-veg
4_03_006	1023	s	3	5	62	-	-	-	-	-	-	11610	225356	0.0268	0.0023	0.95	0.96	5549	225356	0.0052	0.0006	1.35	1.36	0.0268	h-ui-veg
4_03_006	1023	s	3	6	43	-	-	-	-	-	-	7968	155100	0.0267	0.003	1.25	1.16	3968	155100	0.0054	0.0007	1.54	1.61	0.0267	h-ui-veg
4_03_006	1023	s	3	8	52	-	-	-	-	-	-	9163	180960	0.0263	0.0025	1.06	1.08	4395	180960	0.0051	0.0007	1.56	1.53	0.0263	h-L-veg
4_03_006	1023	s	3	11	52	-	-	-	-	-	-	10355	210547	0.0256	0.002	0.86	1.01	5152	210547	0.0051	0.0006	1.32	1.41	0.0256	h-ui-veg
4_03_006	1023	s	3	12	38	-	-	-	-	-	-	7531	152282	0.0257	0.0025	1.1	1.19	3791	152282	0.0052	0.0008	1.68	1.65	0.0257	h-ui-veg
4_03_006	1023	s	3	13	30	-	-	-	-	-	-	5630	113516	0.0258	0.0027	1.18	1.37	2809	113516	0.0052	0.0008	1.65	1.91	0.0258	h-ui-veg
4_03_006	1023	s	3	14	22	-	-	-	-	-	-	4462	88101	0.0263	0.0038	1.63	1.54	2191	88101	0.0052	0.001	2.18	2.17	0.0263	h-ui-veg
4_03_006	1023	s	3	15	23	-	-	-	-	-	-	4996	97549	0.0266	0.0031	1.31	1.46	2323	97549	0.005	0.0009	1.92	2.1	0.0266	h-ui-veg
4_03_006	1023	s	3	16	64	-	-	-	-	-	-	14240	287564	0.0258	0.002	0.87	0.86	7591	287564	0.0055	0.0006	1.17	1.17	0.0258	h-ui-veg
4_03_006	1023	s	3	17	43	-	-	-	-	-	-	9333	190715	0.0254	0.0022	0.96	1.07	4896	190715	0.0054	0.0006	1.31	1.45	0.0254	h-ui-veg
4_03_006	1023	s	3	18	76	-	-	-	-	-	-	14868	309910	0.0249	0.0018	0.82	0.84	7538	309910	0.0051	0.0005	1.17	1.17	0.0249	h-ui-veg
4_03_006	1023	s	3	19	89	-	-	-	-	-	-	18123	586387	0.0161	0.0011	0.78	0.76	12805	586387	0.0046	0.0003	0.82	0.9	0.0161	h-ui-het
4_03_006	1023	s	3	20	108	-	-	-	-	-	-	22091	482924	0.0238	0.0016	0.74	0.69	11839	482924	0.0051	0.0004	0.85	0.93	0.0238	h-ui-veg
4_03_006	1023	s	3	21	40	-	-	-	-	-	-	4512	90711	0.0259	0.0036	1.54	1.53	2212	90711	0.0051	0.0012	2.53	2.16	0.0259	h-ui-veg
4_03_006	1023	s	3	22	50	-	-	-	-	-	-	7838	155045	0.0263	0.0029	1.24	1.16	3657	155045	0.0049	0.0006	1.46	1.68	0.0263	h-ui-veg
4_03_006	1023	s	3	23	44	-	-	-	-	-	-	8512	165150	0.0268	0.0027	1.13	1.12	4008	165150	0.0051	0.0007	1.44	1.6	0.0268	h-ui-veg
4_03_006	1023	s	3	24	40	-	-	-	-	-	-	6879	133942	0.0267	0.003	1.24	1.24	3352	133942	0.0052	0.0009	1.83	1.75	0.0267	h-ui-veg
4_03_006	1023	s	3	25	37	-	-	-	-	-	-	7023	128761	0.0284	0.0031	1.24	1.23	3116	128761	0.0051	0.0009	1.95	1.82	0.0284	h-ui-veg
4_03_006	1023	s	3	26	78	-	-	-	-	-	-	14283	279220	0.0266	0.002	0.82	0.86	7042	279220	0.0053	0.0006	1.17	1.21	0.0266	h-ui-veg
4_03_006	1023	s	3	27	43	-	-	-	-	-	-	7172	147903	0.0252	0.0027	1.21	1.22	3584	147903	0.0051	0.0007	1.63	1.69	0.0252	h-ui-veg
4_03_006	1023	s	3	29	285	-	-	-	-	-	-	34098	1392718	0.0127	0.0007	0.59	0.55	25193	1392718	0.0038	0.0002	0.6	0.64	0.0127	f-L-veg
4_3_013	1023	s	4	3	24	-	-	-	-	-	-	4505	91512	0.0256	0.0037	1.61	1.53	2372	91512	0.0054	0.0011	2.26	2.08	0.0256	h-ui-veg
4_3_013	1023	s	4	4	22	-	-	-	-	-	-	3998	84473	0.0246	0.0039	1.76	1.63	2065	84473	0.0051	0.001	2.14	2.23	0.0246	h-ui-veg
4_3_013	1023	s	4	6	198	-	-	-	-	-	-	46202	853386	0.0282	0.0012	0.47	0.48	27478	853386	0.0068	0.0004	0.65	0.61	0.0282	h-ui-aki (akihet)
4_3_013	1023	s	4	7	61	-	-	-	-	-	-	9312	328210	0.0148	0.0015	1.11	1.06	6658	328210	0.0043	0.0005	1.29	1.24	0.0148	h-ui-het (akihet)
4_3_013	1023	s	4	8	105	-	-	-	-	-	-	35986	548420	0.0341	0.0019	0.61	0.55	21991	548420	0.0084	0.0006	0.8	0.69	0.0341	h-ui-aki (akihet)
4_3_013	1023	s	4	9	23	-	-	-	-	-	-	5388	102705	0.0273	0.0034	1.38	1.41	2928	102705	0.006	0.0011	2.1	1.88	0.0273	h-ui-veg
4_3_013	1023	s	4	10	36	-	-	-	-	-	-	6166	122463	0.0262	0.0027	1.17	1.31	2913	122463	0.005	0.0008	1.73	1.88	0.0262	h-ui-veg
4_3_013	1023	s	4	11	44	-	-	-	-	-	-	10384	207452	0.026	0.0025	1.06	1.01	5280	207452	0.0053	0.0006	1.23	1.4	0.026	h-ui-veg
4_3_013	1023	s	4	12	30	-	-	-	-	-	-	6813	145285	0.0244	0.0026	1.2	1.25	3645	145285	0.0053	0.0008	1.66	1.68	0.0244	h-ui-veg
4_3_013	1023	s	4	13	44	-	-	-	-	-	-	10582	214152	0.0257	0.0022	0.94	1	5255	214152	0.0051	0.0006	1.39	1.4	0.0257	h-ui-veg
4_3_013	1023	s	4	14	39	-	-	-	-	-	-	8996	185516	0.0252	0.0025	1.09	1.09	4583	185516	0.0052	0.0007	1.53	1.5	0.0252	h-ui-veg
4_3_013	1023	s	4	15	58	-	-	-	-	-	-	12212	240978	0.0264	0.0023	0.99	0.93	5871	240978	0.0051	0.0006	1.25	1.32	0.0264	h-ui-veg
4_3_013	1023	s	4	16	44	-	-	-	-	-	-	8600	178724	0.025	0.0024	1.06	1.11	4408	178724	0.0052	0.0007	1.59	1.53	0.025	h-ui-veg
4_3_013	1023	s	4	17	40	-	-	-	-	-	-	5733	122554	0.0243	0.0029	1.34	1.36	2986	122554	0.0051	0.0008	1.77	1.86	0.0243	h-ui-veg
4_3_013	1023	s	4	19	52	-	-	-	-	-	-	20314	302247	0.0349	0.0023	0.73	0.73	12557	302247	0.0087	0.0007	0.95	0.92	0.0349	h-ui-aki (akihet)
4_3_013	1023	s	4	20	37	-	-	-	-	-	-	7530	196008	0.02	0.0019	1.04	1.18	4891	196008	0.0052	0.0007	1.42	1.45	0.02	h-ui-het (akihet)
4_3_013	1023	s	4	21	36	-	-	-	-	-	-	7383	153136	0.0251	0.0025	1.11	1.2	3805	153136	0.0052	0.0008	1.74	1.65	0.0251	h-ui-veg
4_3_013	1023	s	4	22	36	-	-	-	-	-	-	7341	142483	0.0268	0.0027	1.13	1.2	3647	142483	0.0054	0.0008	1.58	1.68	0.0268	h-ui-veg
4_3_013	1023	s	4	23	36	-	-	-	-	-	-	6890	144472	0.0248	0.0025	1.11	1.24	3625	144472	0.0053	0.0008	1.64	1.69	0.0248	h-ui-veg
4_3_013	1023	s	4	26	28	-	-	-	-	-	-	6919	118160	0.0305	0.0036	1.31	1.25	3432	118160	0.0061	0.0009	1.74	1.74	0.0305	h-ui-veg
4_3_013	1023	s	4	27	36	-	-	-	-	-	-	8438	152603	0.0288	0.0029	1.11	1.13	4334	152603	0.006	0.0008	1.44	1.54	0.0288	h-ui-veg
4_3_013	1023	s	4	28	38	-	-	-	-	-	-	9676	163507	0.0308	0.0029	1.06	1.05	4673	163507	0.006	0.0009	1.63	1.49	0.0308	h-ui-veg
4_3_013	1023	s	4	29	43	-	-	-	-	-	-	11700	203507	0.0299	0.0026	0.95	0.96	5623	203507	0.0058	0.0008	1.47	1.36	0.0299	h-ui-veg
4_3_013	1023	s	4	31	44	-	-	-	-	-	-	10216	180672	0.0294	0.0025	0.94	1.02	5083	180672	0.0059	0.0008	1.47	1.43	0.0294	h-ui-veg
4_3_013	1023	s	4	32	67	-	-	-	-	-	-	17670	301171	0.0305	0.0018	0.67	0.78	8349	301171	0.0058	0.0007	1.26	1.11	0.0305	h-ui-veg
4_3_013	1023	s	4	33	74	-	-	-	-	-	-	15277	268757	0.0296	0.0025	0.96	0.84	7321	268757	0.0057	0.0007	1.33	1.19	0.0296	h-ui-veg
4_3_014	1023	s	5	4	44	-	-	-	-	-	-	8168	165239	0.0257	0.0025	1.09	1.14	4528	165239	0.0057	0.0009	1.68	1.51	0.0257	h-ui-veg
4_3_014	1023	s	5	5	37	-	-	-	-	-	-	8017	154393	0.027	0.0029	1.22	1.15	4291	154393	0.0058	0.0009	1.65	1.55	0.027	h-ui-veg
4_3_014	1023	s	5	6	30	-	-	-	-	-	-	7426	154367	0.025	0.003	1.35	1.2	4182	154367	0.0057	0.0007	1.46	1.57	0.025	h-ui-veg
4_3_014	1023	s	5	7	37	-	-	-	-	-	-	8921	177945	0.0261	0.0022	0.96	1.09	4922	177945	0.0058	0.0006	1.21	1.45	0.0261	h-ui-veg
4_3_014	1023	s	5	8	74	-	-	-	-	-	-	17917	356665	0.0261	0.0018	0.8	0.77	9993	356665	0.0059	0.0005	0.89	1.02	0.0261	h-ui-veg
4_3_014	1023	s	5	9	36	-	-	-	-	-	-	8354	156748	0.0277	0.003	1.22	1.13	4687	156748	0.0063	0.0007	1.3	1.49	0.0277	h-ui-veg
4_3_014	1023	s	5	10	44	-	-	-	-	-	-	9653	188525	0.0266	0.0024	1	1.05	5092	188525	0.0057	0.0007	1.45	1.42	0.0266	h-ui-veg
4_3_014	1023	s	5	11	16	-	-	-	-	-	-	3825	73396	0.0271	0.0043	1.78	1.67	2209	73396	0.0063	0.0014	2.44	2.17	0.0271	h-ui-veg
4_3_014	1023	s	5	12	16	-	-	-	-	-	-	3910	75125	0.0271	0.0038	1.57	1.65	2224	75125	0.0062	0.0013	2.39	2.16	0.0271	h-ui-veg
4_3_014	1023	s	5	14	61	-	-	-	-	-	-	14484	291002	0.0259	0.0018	0.8	0.86	7721	291002	0.0056	0.0006	1.24	1.16	0.0259	h-S-veg
4_3_014	1023	s	5	16	22	-	-	-	-	-	-	4948	97586	0.0264	0.0031	1.31	1.47	2803	97586	0.006	0.001	1.82	1.92	0.0264	h-ui-veg
4_3_014	1023	s	5	17	16	-	-	-	-	-	-	3524	72197	0.0254	0.0035	1.57	1.74	1994	72197	0.0058	0.0013	2.46	2.28	0.0254	h-ui-veg
4_3_014	1023	s	5	18	20	-	-	-	-	-	-	4751	94077	0.0263	0.0037	1.57	1.5	2697	94077	0.006	0.0011	2.12	1.96	0.0263	h-ui-veg
4_3_014	1023	s	5	19	22	-	-	-	-	-	-	5169	98616	0.0273	0.0035	1.45	1.44	2887	98616	0.0061	0.001	1.89	1.89	0.0273	h-ui-veg
4_3_014	1023	s	5	20	24	-	-	-	-	-	-	5442	108740	0.026	0.0032	1.36	1.4	3204	108740	0.0062	0.0011	1.96	1.8	0.026	h-ui-veg
4_3_014	1023	s	5	21	21	-	-	-	-	-	-	4699	88486	0.0276	0.0038	1.53	1.51	2590	88486	0.0061	0.001	1.75	2	0.0276	h-ui-veg
4_3_014	1023	s	5	22	37	-	-	-	-	-	-	8509	166169	0.0266	0.0025	1.07	1.12	5118	166169	0.0065	0.0007	1.3	1.42	0.0266	h-ui-veg
4_3_014	1023	s	5	23	43	-	-	-	-	-	-	9529	182110	0.0272	0.002	0.84	1.06	5153	182110	0.0059	0.0007	1.41	1.42	0.0272	h-ui-veg
4_3_014	1023	s	5	24	67	-	-	-	-	-	-	13347	280360	0.0248	0.0021	0.93	0.89	7745	280360	0.0058	0.0006	1.26	1.16	0.0248	h-ui-veg
4_3_014	1023	s	5	27	16	-	-	-	-	-	-	2548	52800	0.0251	0.0046	2.07	2.04	1470	52800	0.0058	0.0013	2.44	2.65	0.0251	h-ui-veg
4_3_014	1023	s	5	30	30	-	-	-	-	-	-	5228	195308	0.0139	0.0019	1.57	1.41	3816	195308	0.0041	0.0007	1.83	1.64	0.0139	h-S-het
4_3_014	1023	s	5	31	795	-	-	-	-	-	-	179484	3476152	0.0268	0.0006	0.24	0.24	106920	3476152	0.0064	0.0002	0.28	0.31	0.0268	h-S-aki (akihet)
4_3_014	1023	s	5	33	23	-	-	-	-	-	-	5928	135851	0.0227	0.0028	1.38	1.34	3511	135851	0.0054	0.0008	1.76	1.72	0.0227	h-ui-veg
4_3_014	1023	s	5	34	23	-	-	-	-	-	-	5930	131050	0.0235	0.0029	1.37	1.34	3352	131050	0.0054	0.0007	1.52	1.75	0.0235	h-ui-veg
4_3_014	1023	s	5	35	20	-	-	-	-	-	-	4221	93560	0.0235	0.0033	1.56	1.58	2409	93560	0.0054	0.0009	1.91	2.07	0.0235	h-ui-veg
4_3_016	1023	s	6	3	38	-	-	-	-	-	-	8842	169624	0.0271	0.0027	1.12	1.1	4883	169624	0.006	0.0008	1.5	1.46	0.0271	h-ui-veg
4_3_016	1023	s	6	4	56	-	-	-	-	-	-	13510	294092	0.0239	0.0019	0.91	0.89	7598	294092	0.0054	0.0006	1.3	1.17	0.0239	h-ui-veg
4_3_016	1023	s	6	5	44	-	-	-	-	-	-	10540	234728	0.0234	0.0022	1.04	1	6203	234728	0.0055	0.0006	1.17	1.29	0.0234	h-ui-veg
4_3_016	1023	s	6	6	84	-	-	-	-	-	-	31111	447667	0.0361	0.0017	0.54	0.59	18869	447667	0.0088	0.0006	0.74	0.75	0.0361	h-ui-aki (akihet)
4_3_016	1023	s	6	7	117	-	-	-	-	-	-	23071	837189	0.0143	0.001	0.75	0.67	16843	837189	0.0042	0.0003	0.82	0.78	0.0143	h-S-het (akihet)
4_3_016	1023	s	6	8	135	-	-	-	-	-	-	42110	743399	0.0295	0.0014	0.52	0.51	26661	743399	0.0075	0.0004	0.59	0.63	0.0295	h-S-aki (akihet)
4_3_016	1023	s	6	9	20	-	-	-	-	-	-	4928	110821	0.0231	0.003	1.43	1.47	3042	110821	0.0058	0.0011	2.11	1.84	0.0231	h-ui-veg
4_3_016	1023	s	6	10	33	-	-	-	-	-	-	8828	191952	0.0239	0.0023	1.09	1.1	5083	191952	0.0056	0.0006	1.28	1.43	0.0239	h-ui-veg
4_3_016	1023	s	6	11	30	-	-	-	-	-	-	8048	170558	0.0245	0.0025	1.15	1.15	4473	170558	0.0055	0.0007	1.5	1.52	0.0245	h-ui-veg
4_3_016	1023	s	6	12	43	-	-	-	-	-	-	7683	173061	0.0231	0.0023	1.12	1.17	4703	173061	0.0057	0.0008	1.56	1.48	0.0231	h-ui-veg
4_3_016	1023	s	6	13	20	-	-	-	-	-	-	5143	103581	0.0258	0.0037	1.58	1.44	2909	103581	0.0059	0.001	1.81	1.89	0.0258	h-ui-veg
4_3_016	1023	s	6	14	24	-	-	-	-	-	-	5339	112758	0.0246	0.0032	1.47	1.41	3062	112758	0.0057	0.0009	1.83	1.84	0.0246	h-ui-veg
4_3_016	1023	s	6	15	24	-	-	-	-	-	-	4400	87520	0.0261	0.0037	1.59	1.55	2413	87520	0.0058	0.0011	2.21	2.07	0.0261	h-ui-veg
4_3_016	1023	s	6	16	24	-	-	-	-	-	-	4243	88414	0.025	0.0034	1.54	1.58	2451	88414	0.0058	0.001	1.95	2.05	0.025	h-ui-veg
4_3_017	1023	s	7	3	40	-	-	-	-	-	-	9135	175473	0.0271	0.0029	1.18	1.08	4413	175473	0.0053	0.0007	1.45	1.53	0.0271	h-ui-veg
4_3_017	1023	s	7	4	44	-	-	-	-	-	-	9805	185591	0.0275	0.0025	1.03	1.04	4803	185591	0.0054	0.0008	1.61	1.47	0.0275	h-ui-veg
4_3_017	1023	s	7	5	50	-	-	-	-	-	-	12212	225771	0.0281	0.0024	0.97	0.94	5824	225771	0.0054	0.0006	1.22	1.33	0.0281	h-ui-veg
4_3_017	1023	s	7	6	123	-	-	-	-	-	-	34534	655845	0.0274	0.0015	0.63	0.56	16477	655845	0.0053	0.0004	0.81	0.79	0.0274	h-ui-veg
4_3_017	1023	s	7	7	40	-	-	-	-	-	-	6078	207679	0.0152	0.0018	1.29	1.31	4307	207679	0.0043	0.0005	1.37	1.54	0.0152	h-L-veg
4_3_017	1023	s	7	8	61	-	-	-	-	-	-	12257	248915	0.0256	0.0023	1.02	0.93	6067	248915	0.0051	0.0006	1.39	1.3	0.0256	h-ui-veg
4_3_017	1023	s	7	9	37	-	-	-	-	-	-	7260	140736	0.0268	0.0029	1.22	1.21	3439	140736	0.0051	0.0008	1.64	1.73	0.0268	h-ui-veg
4_3_017	1023	s	7	10	38	-	-	-	-	-	-	9580	180996	0.0275	0.0025	1.01	1.06	4505	180996	0.0052	0.0007	1.45	1.51	0.0275	h-ui-veg
4_3_017	1023	s	7	11	74	-	-	-	-	-	-	16615	309610	0.0279	0.0019	0.74	0.8	7713	309610	0.0052	0.0006	1.24	1.16	0.0279	h-S-veg
4_3_017	1023	s	7	12	57	-	-	-	-	-	-	14134	266195	0.0276	0.002	0.8	0.87	6259	266195	0.0049	0.0006	1.3	1.28	0.0276	h-S-veg
4_3_017	1023	s	7	13	43	-	-	-	-	-	-	11165	206423	0.0281	0.0025	0.99	0.98	5230	206423	0.0053	0.0007	1.38	1.4	0.0281	h-ui-veg
4_3_017	1023	s	7	15	43	-	-	-	-	-	-	10508	190817	0.0286	0.003	1.18	1.01	4723	190817	0.0052	0.0007	1.59	1.48	0.0286	h-ui-veg
4_3_017	1023	s	7	16	37	-	-	-	-	-	-	9833	173314	0.0295	0.0026	0.97	1.04	4337	173314	0.0052	0.0007	1.46	1.54	0.0295	h-ui-veg
4_3_017	1023	s	7	18	399	-	-	-	-	-	-	38747	1721641	0.0117	0.0005	0.49	0.52	30473	1721641	0.0037	0.0002	0.55	0.58	0.0117	f-L-veg
4_3_019	1023	s	8	3	24	-	-	-	-	-	-	4392	109745	0.0208	0.0032	1.7	1.55	2709	109745	0.0052	0.0009	1.84	1.95	0.0208	h-ui-veg
4_3_019	1023	s	8	4	24	-	-	-	-	-	-	4629	110756	0.0217	0.0033	1.71	1.51	2607	110756	0.0049	0.0008	1.85	1.99	0.0217	h-ui-veg
4_3_019	1023	s	8	5	21	-	-	-	-	-	-	4002	94302	0.0221	0.0035	1.77	1.62	2276	94302	0.0051	0.0011	2.35	2.13	0.0221	h-ui-veg
4_3_019	1023	s	8	6	37	-	-	-	-	-	-	5884	140281	0.0218	0.0026	1.31	1.34	3329	140281	0.005	0.0007	1.57	1.76	0.0218	h-ui-veg
4_3_019	1023	s	8	7	56	-	-	-	-	-	-	11460	273001	0.0218	0.0017	0.86	0.96	6392	273001	0.0049	0.0006	1.26	1.27	0.0218	h-ui-veg
4_3_019	1023	s	8	8	63	-	-	-	-	-	-	15531	365972	0.0221	0.0015	0.77	0.83	8961	365972	0.0051	0.0005	1.12	1.07	0.0221	h-ui-veg
4_3_019	1023	s	8	9	124	-	-	-	-	-	-	39450	607862	0.0337	0.0014	0.47	0.52	25780	607862	0.0089	0.0006	0.71	0.64	0.0337	h-S-aki (akihet)
4_3_019	1023	s	8	10	68	-	-	-	-	-	-	13305	374657	0.0185	0.0014	0.85	0.89	8986	374657	0.005	0.0005	1.16	1.07	0.0185	h-S-het
4_3_019	1023	s	8	12	38	-	-	-	-	-	-	6164	148339	0.0216	0.0026	1.36	1.31	3545	148339	0.005	0.0008	1.75	1.7	0.0216	h-ui-veg
4_3_019	1023	s	8	13	40	-	-	-	-	-	-	8829	212330	0.0216	0.0021	1.06	1.09	5114	212330	0.0051	0.0007	1.5	1.42	0.0216	h-ui-veg
4_3_019	1023	s	8	14	20	-	-	-	-	-	-	4842	113322	0.0222	0.0028	1.42	1.48	2864	113322	0.0053	0.001	2.07	1.9	0.0222	h-ui-veg
4_3_019	1023	s	8	15	23	-	-	-	-	-	-	5172	118081	0.0228	0.003	1.47	1.43	2917	118081	0.0052	0.0008	1.81	1.88	0.0228	h-ui-veg
4_3_019	1023	s	8	16	36	-	-	-	-	-	-	7933	181290	0.0228	0.0022	1.08	1.15	4435	181290	0.0051	0.0007	1.42	1.52	0.0228	h-ui-veg
4_3_019	1023	s	8	17	36	-	-	-	-	-	-	7469	172432	0.0225	0.0025	1.22	1.19	4153	172432	0.0051	0.0007	1.51	1.57	0.0225	h-ui-veg
4_3_021	1023	s	9	3	36	-	-	-	-	-	-	7886	130490	0.0314	0.0031	1.12	1.17	3877	130490	0.0062	0.0009	1.62	1.63	0.0314	h-ui-aki (akihet)
4_3_021	1023	s	9	5	149	-	-	-	-	-	-	16580	545531	0.0158	0.0011	0.79	0.79	11046	545531	0.0042	0.0004	1.1	0.96	0.0158	h-ui-het (akihet)
4_3_021	1023	s	9	6	217	-	-	-	-	-	-	43224	716073	0.0314	0.0013	0.47	0.5	21793	716073	0.0064	0.0004	0.76	0.69	0.0314	h-ui-aki (akihet)
4_3_021	1023	s	9	7	44	-	-	-	-	-	-	9672	161433	0.0312	0.0031	1.11	1.05	4172	161433	0.0054	0.0008	1.7	1.57	0.0312	h-ui-veg
4_3_021	1023	s	9	8	43	-	-	-	-	-	-	9226	153306	0.0313	0.0033	1.18	1.08	4050	153306	0.0055	0.0008	1.56	1.6	0.0313	h-ui-veg
4_3_021	1023	s	9	9	23	-	-	-	-	-	-	4820	81269	0.0308	0.0042	1.52	1.49	2112	81269	0.0055	0.0011	2.33	2.21	0.0308	h-ui-veg
4_3_021	1023	s	9	10	30	-	-	-	-	-	-	6089	102937	0.0308	0.0039	1.42	1.33	2664	102937	0.0054	0.0009	1.87	1.97	0.0308	h-ui-veg
4_3_021	1023	s	9	12	40	-	-	-	-	-	-	9698	165687	0.0304	0.0031	1.16	1.05	4348	165687	0.0055	0.0006	1.25	1.54	0.0304	h-ui-veg
4_3_021	1023	s	9	13	30	-	-	-	-	-	-	6486	110478	0.0305	0.0036	1.33	1.29	2778	110478	0.0053	0.0008	1.8	1.93	0.0305	h-ui-veg
4_3_021	1023	s	9	14	37	-	-	-	-	-	-	8257	138056	0.0311	0.0034	1.23	1.14	3355	138056	0.0051	0.0008	1.69	1.75	0.0311	h-ui-veg
4_3_021	1023	s	9	15	52	-	-	-	-	-	-	12061	204979	0.0306	0.0025	0.93	0.94	5152	204979	0.0053	0.0007	1.43	1.41	0.0306	h-ui-veg
4_3_021	1023	s	9	16	42	-	-	-	-	-	-	8466	147654	0.0298	0.0027	1.03	1.12	3559	147654	0.0051	0.0008	1.69	1.7	0.0298	h-ui-veg
4_3_029	1023	s	10	3	61	-	-	-	-	-	-	11871	202001	0.0306	0.0029	1.06	0.95	6052	202001	0.0063	0.0008	1.46	1.31	0.0306	h-ui-veg
4_3_029	1023	s	10	4	50	-	-	-	-	-	-	11896	207576	0.0298	0.0024	0.9	0.95	5931	207576	0.006	0.0007	1.3	1.32	0.0298	h-ui-veg
4_3_029	1023	s	10	5	103	-	-	-	-	-	-	24323	411358	0.0307	0.0018	0.65	0.66	11278	411358	0.0057	0.0005	1.04	0.96	0.0307	h-ui-veg
4_3_029	1023	s	10	8	147	-	-	-	-	-	-	33731	612401	0.0286	0.0015	0.6	0.56	16667	612401	0.0057	0.0004	0.76	0.79	0.0286	h-ui-veg
4_3_029	1023	s	10	9	50	-	-	-	-	-	-	12318	199715	0.0321	0.0029	1.02	0.93	5569	199715	0.0058	0.0007	1.34	1.36	0.0321	h-ui-veg
4_3_029	1023	s	10	10	24	-	-	-	-	-	-	5316	92339	0.0299	0.0033	1.23	1.42	2434	92339	0.0055	0.0011	2.17	2.06	0.0299	h-ui-veg
4_3_029	1023	s	10	11	30	-	-	-	-	-	-	6924	114824	0.0314	0.0035	1.26	1.25	3187	114824	0.0058	0.0009	1.82	1.8	0.0314	h-ui-veg
4_3_029	1023	s	10	12	30	-	-	-	-	-	-	6251	102857	0.0316	0.0042	1.49	1.31	2727	102857	0.0056	0.0009	1.77	1.94	0.0316	h-ui-veg
4_3_029	1023	s	10	13	22	-	-	-	-	-	-	3637	62442	0.0303	0.0053	1.96	1.71	1702	62442	0.0057	0.0012	2.45	2.46	0.0303	h-ui-veg
4_3_029	1023	s	10	15	120	-	-	-	-	-	-	24711	593262	0.0217	0.0012	0.62	0.65	14639	593262	0.0052	0.0004	0.86	0.84	0.0217	h-ui-het
4_3_029	1023	s	10	17	37	-	-	-	-	-	-	8785	141976	0.0322	0.0033	1.14	1.11	3851	141976	0.0057	0.0008	1.68	1.64	0.0322	h-ui-veg
4_3_029	1023	s	10	18	84	-	-	-	-	-	-	16409	269485	0.0317	0.0026	0.91	0.81	7273	269485	0.0057	0.0005	1.07	1.19	0.0317	h-ui-veg
4_3_029	1023	s	10	23	226.75	-	-	-	-	-	-	28687.2	1.0961e+06	0.0131	0.001	0.8925	0.89	20657.5	1096101	0.0039	0.0003	1.0125	1.025	0.0131	f-L-het
4_3_032	1023	s	11	3	96	-	-	-	-	-	-	21311	418812	0.0265	0.0016	0.67	0.71	9717	418812	0.0049	0.0005	1.24	1.03	0.0265	h-ui-veg
4_3_032	1023	s	11	4	89	-	-	-	-	-	-	20368	394460	0.0269	0.0018	0.75	0.72	9230	394460	0.0049	0.0004	0.93	1.06	0.0269	h-ui-veg
4_3_032	1023	s	11	5	64	-	-	-	-	-	-	15298	318105	0.025	0.0017	0.76	0.83	7069	318105	0.0047	0.0005	1.21	1.21	0.025	h-ui-veg
4_3_032	1023	s	11	6	125	-	-	-	-	-	-	32305	628893	0.0267	0.0012	0.52	0.57	14541	628893	0.0048	0.0004	0.82	0.84	0.0267	h-ui-veg
4_3_032	1023	s	11	7	598	-	-	-	-	-	-	149002	2886188	0.0268	0.0006	0.26	0.27	80784	2886188	0.0059	0.0002	0.39	0.36	0.0268	h-ui-aki (akihet)
4_3_032	1023	s	11	8	177	-	-	-	-	-	-	23176	858937	0.014	0.0008	0.6	0.67	16482	858937	0.004	0.0003	0.75	0.79	0.014	h-ui-het (akihet)
4_3_032	1023	s	11	14	30	-	-	-	-	-	-	5311	121401	0.0228	0.0029	1.4	1.41	2408	121401	0.0042	0.0008	2.13	2.06	0.0228	h-ui-veg
4_3_032	1023	s	11	15	40	-	-	-	-	-	-	7074	162624	0.0226	0.0025	1.22	1.22	3148	162624	0.0041	0.0006	1.71	1.8	0.0226	h-ui-veg
4_3_032	1023	s	11	16	68	-	-	-	-	-	-	14368	299026	0.025	0.0018	0.81	0.86	5902	299026	0.0041	0.0005	1.28	1.32	0.025	h-ui-veg
4_3_032	1023	s	11	17	58	-	-	-	-	-	-	13997	277745	0.0262	0.0018	0.76	0.87	5473	277745	0.0041	0.0005	1.38	1.37	0.0262	h-ui-veg
4_3_032	1023	s	11	19	24	-	-	-	-	-	-	5089	115467	0.0229	0.0024	1.18	1.44	2313	115467	0.0042	0.0008	2.03	2.1	0.0229	h-ui-veg
4_3_032	1023	s	11	20	44	-	-	-	-	-	-	8107	169512	0.0249	0.0024	1.08	1.14	3326	169512	0.0041	0.0007	2.02	1.75	0.0249	h-ui-veg
4_3_032	1023	s	11	21	52	-	-	-	-	-	-	10281	206909	0.0258	0.0024	1.06	1.02	4096	206909	0.0042	0.0007	1.85	1.58	0.0258	h-ui-veg
4_3_033	1023	s	12	3	43	-	-	-	-	-	-	9103	174852	0.0271	0.0026	1.08	1.08	5077	174852	0.0061	0.0008	1.41	1.43	0.0271	h-ui-veg
4_3_033	1023	s	12	4	21	-	-	-	-	-	-	4442	80970	0.0285	0.0039	1.54	1.55	2280	80970	0.0059	0.001	1.98	2.13	0.0285	h-ui-veg
4_3_033	1023	s	12	5	24	-	-	-	-	-	-	5251	99613	0.0274	0.0037	1.53	1.42	2763	99613	0.0058	0.0011	2.07	1.93	0.0274	h-ui-veg
4_3_033	1023	s	12	6	22	-	-	-	-	-	-	4269	77727	0.0286	0.004	1.57	1.58	2240	77727	0.006	0.0011	1.97	2.15	0.0286	h-ui-veg
4_3_033	1023	s	12	7	21	-	-	-	-	-	-	4648	87312	0.0277	0.0043	1.74	1.51	2297	87312	0.0055	0.0012	2.34	2.12	0.0277	h-ui-veg
4_3_033	1023	s	12	9	125	-	-	-	-	-	-	20785	598764	0.0181	0.0012	0.74	0.71	14393	598764	0.005	0.0004	0.92	0.85	0.0181	h-S-het
4_3_033	1023	s	12	11	38	-	-	-	-	-	-	10472	203140	0.0268	0.0023	0.95	1.01	5865	203140	0.0061	0.0007	1.3	1.33	0.0268	h-ui-veg
4_3_033	1023	s	12	12	20	-	-	-	-	-	-	5452	103920	0.0273	0.0037	1.52	1.4	3034	103920	0.0061	0.001	1.81	1.85	0.0273	h-ui-veg
4_3_033	1023	s	12	13	30	-	-	-	-	-	-	8757	162701	0.028	0.0028	1.12	1.11	4622	162701	0.006	0.0009	1.7	1.5	0.028	h-ui-veg
4_3_033	1023	s	12	14	28	-	-	-	-	-	-	7775	148737	0.0272	0.0027	1.1	1.17	4456	148737	0.0063	0.0007	1.27	1.53	0.0272	h-ui-veg
4_3_033	1023	s	12	15	21	-	-	-	-	-	-	5529	111265	0.0258	0.0035	1.5	1.39	3104	111265	0.0058	0.001	1.88	1.83	0.0258	h-ui-veg
4_3_033	1023	s	12	16	36	-	-	-	-	-	-	9700	193040	0.0261	0.0026	1.1	1.05	5683	193040	0.0062	0.0007	1.33	1.35	0.0261	h-ui-veg
4_3_033	1023	s	12	17	38	-	-	-	-	-	-	9934	194403	0.0266	0.0022	0.93	1.04	5486	194403	0.0059	0.0007	1.35	1.37	0.0266	h-S-veg
4_3_033	1023	s	12	18	62	-	-	-	-	-	-	17103	336365	0.0264	0.002	0.84	0.79	9263	336365	0.0058	0.0005	0.98	1.06	0.0264	h-S-veg
4_3_033	1023	s	12	19	38	-	-	-	-	-	-	10766	217543	0.0257	0.0021	0.91	1	6035	217543	0.0058	0.0007	1.37	1.31	0.0257	h-ui-veg
4_3_033	1023	s	12	23	38	-	-	-	-	-	-	10392	192127	0.0281	0.0026	1.05	1.01	5055	192127	0.0055	0.0008	1.72	1.43	0.0281	h-ui-veg
4_3_033	1023	s	12	24	40	-	-	-	-	-	-	12444	224362	0.0288	0.0027	1.03	0.93	5977	224362	0.0056	0.0006	1.25	1.31	0.0288	h-ui-veg
4_3_033	1023	s	12	25	60	-	-	-	-	-	-	16628	308697	0.028	0.0019	0.75	0.8	7669	308697	0.0052	0.0005	1.16	1.16	0.028	h-S-veg
4_3_033	1023	s	12	26	36	-	-	-	-	-	-	8170	144105	0.0295	0.0029	1.11	1.14	3590	144105	0.0052	0.0007	1.6	1.69	0.0295	h-S-veg
4_3_033	1023	s	12	27	37	-	-	-	-	-	-	11203	196804	0.0296	0.0026	0.99	0.98	5493	196804	0.0059	0.0007	1.26	1.37	0.0296	h-ui-veg
4_3_033	1023	s	12	28	36	-	-	-	-	-	-	9075	164421	0.0287	0.003	1.16	1.09	4276	164421	0.0055	0.0007	1.37	1.55	0.0287	h-ui-veg
4_3_033	1023	s	12	29	38	-	-	-	-	-	-	9733	177555	0.0285	0.0027	1.07	1.05	4501	177555	0.0053	0.0006	1.35	1.51	0.0285	h-ui-veg
4_3_033	1023	s	12	30	38	-	-	-	-	-	-	10510	198480	0.0275	0.0028	1.15	1.01	4968	198480	0.0052	0.0007	1.46	1.44	0.0275	h-ui-veg
4_3_033	1023	s	12	31	44	-	-	-	-	-	-	11855	219798	0.028	0.0027	1.08	0.95	5501	219798	0.0052	0.0007	1.45	1.37	0.028	h-ui-veg
4_3_033	1023	s	12	34	37	-	-	-	-	-	-	8494	158846	0.0278	0.0026	1.03	1.12	3747	158846	0.0049	0.0007	1.6	1.66	0.0278	h-ui-veg
4_3_033	1023	s	12	35	38	-	-	-	-	-	-	8359	156195	0.0278	0.0029	1.16	1.13	3932	156195	0.0053	0.0009	1.84	1.62	0.0278	h-ui-veg
4_3_033	1023	s	12	36	30	-	-	-	-	-	-	6548	125249	0.0272	0.0032	1.31	1.28	2964	125249	0.005	0.0008	1.79	1.86	0.0272	h-ui-veg
4_3_035	1023	s	13	3	38	-	-	-	-	-	-	6249	112577	0.0289	0.0029	1.13	1.31	2743	112577	0.0051	0.0008	1.76	1.94	0.0289	h-ui-veg
4_3_035	1023	s	13	4	38	-	-	-	-	-	-	6717	121650	0.0287	0.0027	1.03	1.26	2908	121650	0.005	0.0008	1.8	1.88	0.0287	h-ui-veg
4_3_035	1023	s	13	5	64	-	-	-	-	-	-	13293	247871	0.0279	0.0021	0.86	0.9	5834	247871	0.0049	0.0006	1.25	1.33	0.0279	h-ui-veg
4_3_035	1023	s	13	6	78	-	-	-	-	-	-	17916	463160	0.0201	0.0016	0.87	0.77	10986	463160	0.005	0.0005	1.03	0.97	0.0201	h-L-het (akihet)
4_3_035	1023	s	13	8	40	-	-	-	-	-	-	10387	187826	0.0288	0.0023	0.9	1.02	4321	187826	0.0048	0.0007	1.6	1.54	0.0288	h-ui-veg
4_3_035	1023	s	13	9	52	-	-	-	-	-	-	12632	238464	0.0275	0.0022	0.9	0.92	5498	238464	0.0048	0.0005	1.26	1.37	0.0275	h-ui-veg
4_3_035	1023	s	13	10	120	-	-	-	-	-	-	27051	490515	0.0287	0.0016	0.62	0.63	11982	490515	0.0051	0.0004	0.85	0.93	0.0287	h-ui-veg
4_3_035	1023	s	13	11	468	-	-	-	-	-	-	92001	1998078	0.0239	0.0007	0.34	0.34	50200	1998078	0.0053	0.0002	0.49	0.45	0.0239	h-S-aki (akihet)
4_3_035	1023	s	13	12	120	-	-	-	-	-	-	28362	574877	0.0257	0.0014	0.63	0.61	13133	574877	0.0048	0.0004	0.93	0.88	0.0257	h-ui-veg
4_3_035	1023	s	13	13	74	-	-	-	-	-	-	20485	410536	0.0259	0.0015	0.63	0.72	9722	410536	0.005	0.0005	1.07	1.03	0.0259	h-ui-veg
4_3_035	1023	s	13	15	56	-	-	-	-	-	-	16523	312185	0.0275	0.002	0.82	0.8	7601	312185	0.0051	0.0005	1.16	1.16	0.0275	h-ui-veg
4_3_035	1023	s	13	16	67	-	-	-	-	-	-	14895	292249	0.0265	0.0021	0.89	0.85	7033	292249	0.005	0.0006	1.25	1.21	0.0265	h-ui-veg
4_3_035	1023	s	13	17	214	-	-	-	-	-	-	37494	1224095	0.0159	0.0007	0.49	0.53	25259	1224095	0.0043	0.0002	0.62	0.64	0.0159	h-S-het (akihet)
4_3_035	1023	s	13	19	322	-	-	-	-	-	-	78897	1413435	0.029	0.0009	0.34	0.37	45284	1413435	0.0067	0.0003	0.51	0.48	0.029	f-L-akihet
4_3_035	1023	s	13	22	476	-	-	-	-	-	-	54963	2293168	0.0125	0.0004	0.36	0.43	40627	2293168	0.0037	0.0002	0.49	0.5	0.0125	f-L-veg
4_3_037	1023	s	14	3	76	-	-	-	-	-	-	14343	340985	0.0219	0.0017	0.88	0.86	8227	340985	0.0051	0.0005	1.12	1.12	0.0219	h-ui-veg
4_3_037	1023	s	14	4	52	-	-	-	-	-	-	9514	237831	0.0208	0.0021	1.13	1.05	5813	237831	0.0051	0.0006	1.36	1.33	0.0208	h-ui-veg
4_3_037	1023	s	14	5	40	-	-	-	-	-	-	7552	189898	0.0207	0.0021	1.14	1.18	4701	189898	0.0052	0.0007	1.49	1.48	0.0207	h-ui-veg
4_3_037	1023	s	14	7	995	-	-	-	-	-	-	146491	4621028	0.0165	0.0004	0.26	0.27	95629	4621028	0.0043	0.0001	0.37	0.33	0.0165	h-E-aki (akihet)
4_3_037	1023	s	14	9	117	-	-	-	-	-	-	17449	684652	0.0133	0.001	0.86	0.77	13046	684652	0.004	0.0004	0.99	0.89	0.0133	h-E-het (akihet)
4_3_037	1023	s	14	13	37	-	-	-	-	-	-	4429	114936	0.02	0.0029	1.6	1.54	2461	114936	0.0045	0.0008	2.07	2.04	0.02	h-ui-veg
4_3_037	1023	s	14	14	44	-	-	-	-	-	-	6126	168348	0.0189	0.0023	1.34	1.31	3488	168348	0.0043	0.0007	1.91	1.71	0.0189	h-ui-veg
4_3_037	1023	s	14	15	67	-	-	-	-	-	-	13466	304593	0.023	0.0021	1.01	0.89	7006	304593	0.0048	0.0006	1.31	1.21	0.023	h-ui-veg
4_3_037	1023	s	14	16	81	-	-	-	-	-	-	18136	401496	0.0235	0.0016	0.78	0.76	9667	401496	0.005	0.0005	1.02	1.03	0.0235	h-ui-veg
4_3_002	1023	s	15	3	38	-	-	-	-	-	-	8854	171470	0.0269	0.0026	1.07	1.1	3496	171470	0.0043	0.0007	1.74	1.71	0.0269	h-ui-veg
4_3_002	1023	s	15	4	61	-	-	-	-	-	-	15149	294857	0.0267	0.0021	0.9	0.84	5981	294857	0.0043	0.0005	1.23	1.31	0.0267	h-ui-veg
4_3_002	1023	s	15	5	118	-	-	-	-	-	-	27836	560104	0.0258	0.0015	0.64	0.62	11077	560104	0.0041	0.0004	1.02	0.96	0.0258	h-ui-veg
4_3_002	1023	s	15	9	385	-	-	-	-	-	-	82649	1701802	0.0253	0.0008	0.35	0.36	35947	1701802	0.0044	0.0002	0.57	0.53	0.0253	h-E-aki (akihet)
4_3_002	1023	s	15	11	180	-	-	-	-	-	-	28820	1062701	0.0141	0.0008	0.6	0.6	19949	1062701	0.0039	0.0002	0.6	0.72	0.0141	h-E-het (akihet)
4_3_002	1023	s	15	14	483	-	-	-	-	-	-	121578	2674456	0.0236	0.0006	0.29	0.3	65673	2674456	0.0051	0.0002	0.38	0.4	0.0236	h-E-aki (akihet)
4_3_002	1023	s	15	15	24	-	-	-	-	-	-	5811	121855	0.0248	0.0034	1.54	1.35	2618	121855	0.0045	0.0008	2.05	1.98	0.0248	h-ui-veg
4_3_002	1023	s	15	16	38	-	-	-	-	-	-	8766	173667	0.0262	0.0024	1.02	1.1	3565	173667	0.0043	0.0007	1.79	1.7	0.0262	h-ui-veg
4_3_002	1023	s	15	17	24	-	-	-	-	-	-	5417	109543	0.0257	0.0032	1.4	1.4	2191	109543	0.0042	0.0008	2.04	2.16	0.0257	h-ui-veg
4_3_002	1023	s	15	20	37	-	-	-	-	-	-	9944	188162	0.0275	0.0025	1.01	1.04	4772	188162	0.0053	0.0007	1.46	1.47	0.0275	h-ui-veg
4_3_002	1023	s	15	21	22	-	-	-	-	-	-	4601	90507	0.0264	0.0037	1.57	1.52	2252	90507	0.0052	0.0009	1.83	2.14	0.0264	h-ui-veg
4_3_002	1023	s	15	22	37	-	-	-	-	-	-	8471	161578	0.0273	0.0029	1.18	1.12	3890	161578	0.005	0.0007	1.47	1.63	0.0273	h-ui-veg
4_3_002	1023	s	15	23	50	-	-	-	-	-	-	14042	272443	0.0268	0.0021	0.86	0.87	6810	272443	0.0052	0.0005	1.1	1.23	0.0268	h-ui-veg
4_3_002	1023	s	15	24	60	-	-	-	-	-	-	15275	335181	0.0237	0.0016	0.75	0.83	7755	335181	0.0049	0.0005	1.2	1.15	0.0237	h-ui-veg
4_3_002	1023	s	15	25	52	-	-	-	-	-	-	12032	244385	0.0256	0.0022	0.95	0.94	5649	244385	0.0048	0.0006	1.45	1.35	0.0256	h-ui-veg
4_3_002	1023	s	15	26	220	-	-	-	-	-	-	73667	1149848	0.0333	0.0011	0.37	0.38	43951	1149848	0.008	0.0003	0.44	0.49	0.0333	h-ui-aki (akihet)
4_3_002	1023	s	15	27	43	-	-	-	-	-	-	6747	241246	0.0145	0.0016	1.25	1.24	4798	241246	0.0042	0.0005	1.42	1.46	0.0145	h-ui-het (akihet)
4_3_025	1023	s	16	3	20	-	-	-	-	-	-	4613	96172	0.0249	0.003	1.36	1.52	2409	96172	0.0053	0.001	2.03	2.07	0.0249	h-ui-veg
4_3_025	1023	s	16	4	21	-	-	-	-	-	-	4411	94026	0.0244	0.0035	1.61	1.55	2343	94026	0.0052	0.001	2.17	2.1	0.0244	h-ui-veg
4_3_025	1023	s	16	5	30	-	-	-	-	-	-	7213	156210	0.024	0.0023	1.08	1.21	3806	156210	0.0051	0.0007	1.63	1.65	0.024	h-ui-veg
4_3_025	1023	s	16	6	23	-	-	-	-	-	-	4758	123115	0.0201	0.0023	1.29	1.49	2615	123115	0.0045	0.0007	1.83	1.98	0.0201	h-ui-veg
4_3_025	1023	s	16	10	56	-	-	-	-	-	-	8362	323240	0.0135	0.0014	1.13	1.11	6205	323240	0.004	0.0004	1.14	1.28	0.0135	h-L-het (akihet)
4_3_025	1023	s	16	11	50	-	-	-	-	-	-	10872	272749	0.0207	0.0019	1.03	0.98	6437	272749	0.0049	0.0005	1.23	1.26	0.0207	h-ui-veg
4_3_025	1023	s	16	12	53	-	-	-	-	-	-	10575	244262	0.0225	0.0021	1.04	1	5628	244262	0.0048	0.0005	1.2	1.35	0.0225	h-ui-veg
4_3_025	1023	s	16	14	22	-	-	-	-	-	-	3758	88502	0.0221	0.0034	1.72	1.67	2247	88502	0.0053	0.001	2.06	2.14	0.0221	h-ui-veg
4_3_025	1023	s	16	18	30	-	-	-	-	-	-	6803	152811	0.0232	0.0026	1.25	1.25	3780	152811	0.0052	0.0007	1.43	1.65	0.0232	h-ui-veg
4_3_025	1023	s	16	19	28	-	-	-	-	-	-	5510	127538	0.0225	0.0025	1.24	1.38	3241	127538	0.0053	0.0007	1.47	1.78	0.0225	h-ui-veg
4_3_025	1023	s	16	20	30	-	-	-	-	-	-	6496	148890	0.0227	0.0025	1.21	1.28	3609	148890	0.0051	0.0008	1.67	1.69	0.0227	h-ui-veg
4_3_025	1023	s	16	21	30	-	-	-	-	-	-	6677	151405	0.0229	0.0025	1.24	1.26	3726	151405	0.0052	0.0008	1.63	1.66	0.0229	h-ui-veg
4_3_025	1023	s	16	22	28	-	-	-	-	-	-	6564	147598	0.0231	0.002	0.99	1.27	3605	147598	0.0051	0.0008	1.84	1.69	0.0231	h-ui-veg
4_3_025	1023	s	16	23	115	-	-	-	-	-	-	30397	571436	0.0277	0.0013	0.54	0.59	17864	571436	0.0066	0.0005	0.81	0.76	0.0277	f-L-akihet
4_3_020	1023	s	17	4	43	-	-	-	-	-	-	8408	149522	0.0292	0.0026	0.98	1.13	3691	149522	0.0052	0.0009	1.96	1.67	0.0292	h-ui-veg
4_3_020	1023	s	17	5	30	-	-	-	-	-	-	6201	103238	0.0312	0.003	1.08	1.32	2501	103238	0.0051	0.0009	2	2.03	0.0312	h-ui-veg
4_3_020	1023	s	17	6	37	-	-	-	-	-	-	7942	130587	0.0316	0.0029	1.02	1.16	3188	130587	0.0051	0.001	2.18	1.8	0.0316	h-ui-veg
4_3_020	1023	s	17	7	43	-	-	-	-	-	-	6559	111243	0.0307	0.0033	1.22	1.28	2717	111243	0.0051	0.0009	2.02	1.94	0.0307	h-ui-veg
4_3_020	1023	s	17	8	61	-	-	-	-	-	-	11439	197416	0.0301	0.0026	0.96	0.97	4880	197416	0.0052	0.0007	1.46	1.45	0.0301	h-ui-veg
4_3_020	1023	s	17	9	50	-	-	-	-	-	-	10718	182617	0.0305	0.0027	0.98	1	4696	182617	0.0054	0.0008	1.67	1.48	0.0305	h-ui-veg
4_3_020	1023	s	17	10	36	-	-	-	-	-	-	7925	130834	0.0315	0.0033	1.19	1.16	3281	130834	0.0053	0.0009	1.83	1.77	0.0315	h-ui-veg
4_3_020	1023	s	17	11	33	-	-	-	-	-	-	6357	105031	0.0315	0.0031	1.09	1.3	2751	105031	0.0055	0.0008	1.65	1.94	0.0315	h-ui-veg
4_3_020	1023	s	17	15	38	-	-	-	-	-	-	7466	129960	0.0299	0.0028	1.03	1.2	3405	129960	0.0055	0.0008	1.69	1.74	0.0299	h-ui-veg
4_3_020	1023	s	17	16	38	-	-	-	-	-	-	6176	102028	0.0315	0.004	1.41	1.32	2629	102028	0.0054	0.001	2.03	1.98	0.0315	h-ui-veg
4_3_007	1023	s	18	6	74	-	-	-	-	-	-	17973	345644	0.027	0.0022	0.89	0.77	8484	345644	0.0051	0.0005	1.11	1.1	0.027	h-ui-veg
4_3_007	1023	s	18	7	121	-	-	-	-	-	-	28598	546025	0.0272	0.0014	0.59	0.61	13642	546025	0.0052	0.0004	0.94	0.87	0.0272	h-ui-veg
4_3_007	1023	s	18	8	85	-	-	-	-	-	-	20695	384360	0.028	0.002	0.8	0.72	9437	384360	0.0051	0.0004	0.94	1.04	0.028	h-ui-veg
4_3_007	1023	s	18	9	40	-	-	-	-	-	-	9419	172956	0.0283	0.0026	1.01	1.07	4246	172956	0.0051	0.0008	1.74	1.56	0.0283	h-ui-veg
4_3_007	1023	s	18	10	67	-	-	-	-	-	-	16962	324497	0.0272	0.0019	0.77	0.79	7900	324497	0.0051	0.0005	1.19	1.14	0.0272	h-ui-veg
4_3_007	1023	s	18	11	60	-	-	-	-	-	-	13684	256384	0.0278	0.0026	1.04	0.88	6407	256384	0.0052	0.0005	1.15	1.27	0.0278	h-ui-veg
4_3_007	1023	s	18	12	94	-	-	-	-	-	-	24134	466039	0.0269	0.0016	0.67	0.66	11612	466039	0.0052	0.0005	1.04	0.94	0.0269	h-ui-veg
4_3_007	1023	s	18	13	62	-	-	-	-	-	-	12899	262806	0.0255	0.0022	0.97	0.91	6526	262806	0.0052	0.0005	1.1	1.26	0.0255	h-ui-veg
4_3_007	1023	s	18	14	96	-	-	-	-	-	-	23123	495449	0.0243	0.0015	0.68	0.68	12121	495449	0.0051	0.0004	0.87	0.92	0.0243	h-ui-veg
4_3_007	1023	s	18	15	125	-	-	-	-	-	-	19063	721610	0.0137	0.001	0.78	0.74	14241	721610	0.0041	0.0003	0.81	0.85	0.0137	h-ui-het
4_3_007	1023	s	18	16	128	-	-	-	-	-	-	32503	627183	0.0269	0.0013	0.52	0.57	15711	627183	0.0053	0.0003	0.71	0.81	0.0269	h-ui-veg
4_3_007	1023	s	18	17	105	-	-	-	-	-	-	23661	454015	0.0271	0.0016	0.67	0.67	11768	454015	0.0054	0.0005	1.04	0.94	0.0271	h-ui-veg
4_3_007	1023	s	18	18	80	-	-	-	-	-	-	19099	363129	0.0274	0.0017	0.68	0.75	9357	363129	0.0054	0.0005	1.11	1.05	0.0274	h-ui-veg
4_3_009	1023	s	19	7	177.667	-	-	-	-	-	-	30934	682188	0.0243	0.0017	0.74	0.7133	16257.7	682188	0.0054	0.0005	0.9367	0.9367	0.0243	h-E-aki (akihet)
4_3_009	1023	s	19	10	117	-	-	-	-	-	-	25631	507990	0.0262	0.0016	0.67	0.64	12629	507990	0.0052	0.0004	0.89	0.9	0.0262	h-ui-veg
4_3_009	1023	s	19	11	77	-	-	-	-	-	-	15474	313379	0.0257	0.0018	0.78	0.83	7397	313379	0.0049	0.0005	1.06	1.18	0.0257	h-ui-veg
4_3_009	1023	s	19	12	86	-	-	-	-	-	-	18502	366917	0.0262	0.0017	0.74	0.76	8967	366917	0.0051	0.0004	0.93	1.07	0.0262	h-ui-veg
4_3_009	1023	s	19	15	44	-	-	-	-	-	-	8928	166711	0.0279	0.0025	1.02	1.09	3967	166711	0.005	0.0008	1.69	1.61	0.0279	h-S-veg
4_3_009	1023	s	19	16	40	-	-	-	-	-	-	7317	138667	0.0274	0.0031	1.27	1.21	3419	138667	0.0052	0.0007	1.51	1.73	0.0274	h-ui-veg
4_3_009	1023	s	19	20	43	-	-	-	-	-	-	6918	125556	0.0287	0.0029	1.13	1.24	2994	125556	0.005	0.0008	1.83	1.85	0.0287	h-ui-veg
4_3_009	1023	s	19	21	44	-	-	-	-	-	-	6933	129401	0.0279	0.0035	1.4	1.24	3210	129401	0.0052	0.0009	1.88	1.79	0.0279	h-ui-veg
4_3_012	1023	s	20	3	44	-	-	-	-	-	-	10139	189648	0.0278	0.0025	0.99	1.03	4345	189648	0.0048	0.0007	1.62	1.54	0.0278	h-ui-veg
4_3_012	1023	s	20	4	56	-	-	-	-	-	-	10650	203070	0.0273	0.0024	0.97	1	4814	203070	0.005	0.0008	1.73	1.46	0.0273	h-ui-veg
4_3_012	1023	s	20	5	37	-	-	-	-	-	-	9246	167715	0.0287	0.0032	1.24	1.08	3800	167715	0.0048	0.0007	1.7	1.64	0.0287	h-ui-veg
4_3_012	1023	s	20	6	67	-	-	-	-	-	-	14766	281947	0.0272	0.002	0.81	0.85	6581	281947	0.0049	0.0005	1.11	1.25	0.0272	h-ui-veg
4_3_012	1023	s	20	8	33	-	-	-	-	-	-	6825	133816	0.0265	0.0026	1.12	1.25	2984	133816	0.0047	0.0007	1.75	1.85	0.0265	h-ui-veg
4_3_012	1023	s	20	9	480	-	-	-	-	-	-	83268	1889617	0.0229	0.0008	0.39	0.36	40894	1889617	0.0045	0.0002	0.52	0.5	0.0229	h-E-aki (akihet)
4_3_012	1023	s	20	11	89	-	-	-	-	-	-	13222	447445	0.0154	0.0013	0.92	0.89	8439	447445	0.004	0.0004	1.17	1.1	0.0154	h-E-het (akihet)
4_3_012	1023	s	20	12	464	-	-	-	-	-	-	79675	1656582	0.025	0.0008	0.35	0.36	34431	1656582	0.0044	0.0002	0.59	0.55	0.025	h-ui-aki (akihet)
4_3_012	1023	s	20	14	52	-	-	-	-	-	-	12768	243871	0.0272	0.002	0.81	0.91	5158	243871	0.0044	0.0005	1.36	1.41	0.0272	h-ui-veg
4_3_012	1023	s	20	15	124	-	-	-	-	-	-	21271	435513	0.0254	0.0016	0.71	0.71	9301	435513	0.0045	0.0004	1.1	1.05	0.0254	h-ui-veg
4_3_012	1023	s	20	16	96	-	-	-	-	-	-	22063	417520	0.0275	0.0016	0.66	0.7	9074	417520	0.0046	0.0004	1.04	1.06	0.0275	h-ui-veg
4_3_012	1023	s	20	17	104	-	-	-	-	-	-	20593	384652	0.0278	0.0017	0.69	0.72	7994	384652	0.0044	0.0005	1.2	1.13	0.0278	h-ui-veg
4_3_012	1023	s	20	18	120	-	-	-	-	-	-	23301	452686	0.0268	0.0015	0.63	0.68	9522	452686	0.0044	0.0004	1.08	1.04	0.0268	h-ui-veg
4_3_22	1023	s	21	3	96	-	-	-	-	-	-	20128	365566	0.0286	0.0016	0.64	0.73	9360	365566	0.0054	0.0005	1.1	1.05	0.0286	h-ui-veg
4_3_22	1023	s	21	4	126	-	-	-	-	-	-	27524	462318	0.031	0.0016	0.57	0.62	12188	462318	0.0055	0.0004	0.88	0.92	0.031	h-ui-veg
4_3_22	1023	s	21	5	134	-	-	-	-	-	-	32782	570627	0.0299	0.0017	0.65	0.57	15600	570627	0.0057	0.0004	0.76	0.81	0.0299	h-ui-veg
4_3_22	1023	s	21	6	76	-	-	-	-	-	-	21025	355156	0.0308	0.0017	0.63	0.72	9663	355156	0.0057	0.0006	1.17	1.03	0.0308	h-ui-veg
4_3_22	1023	s	21	7	58	-	-	-	-	-	-	13785	237229	0.0302	0.0022	0.81	0.88	6473	237229	0.0057	0.0006	1.22	1.26	0.0302	h-ui-veg
4_3_22	1023	s	21	8	23	-	-	-	-	-	-	4838	88253	0.0285	0.0032	1.27	1.49	2291	88253	0.0054	0.001	1.99	2.12	0.0285	h-ui-veg
4_3_22	1023	s	21	9	37	-	-	-	-	-	-	9388	158540	0.0308	0.0028	1.03	1.07	4293	158540	0.0057	0.0007	1.44	1.55	0.0308	h-ui-veg
4_3_22	1023	s	21	10	65	-	-	-	-	-	-	16756	292228	0.0298	0.0019	0.73	0.8	7794	292228	0.0056	0.0006	1.18	1.15	0.0298	h-ui-veg
4_3_22	1023	s	21	11	44	-	-	-	-	-	-	10638	191727	0.0289	0.0022	0.85	1	5136	191727	0.0056	0.0007	1.42	1.42	0.0289	h-ui-veg
4_3_22	1023	s	21	12	52	-	-	-	-	-	-	15693	270642	0.0302	0.0022	0.81	0.83	7161	270642	0.0055	0.0006	1.14	1.2	0.0302	h-ui-veg
4_3_22	1023	s	21	15	78	-	-	-	-	-	-	21766	389985	0.029	0.0016	0.63	0.7	9566	389985	0.0051	0.0005	1.17	1.04	0.029	h-ui-veg
4_3_22	1023	s	21	16	89	-	-	-	-	-	-	18790	340326	0.0287	0.0018	0.68	0.75	8533	340326	0.0053	0.0006	1.2	1.1	0.0287	h-ui-veg
4_3_22	1023	s	21	17	68	-	-	-	-	-	-	12706	237781	0.0278	0.0023	0.93	0.92	5869	237781	0.0052	0.0005	1.16	1.32	0.0278	h-ui-veg
4_3_22	1023	s	21	20	1717	-	-	-	-	-	-	265581	9662322	0.0143	0.0003	0.21	0.2	174197	9662322	0.0038	0.0001	0.23	0.24	0.0143	f-L-aki
4_3_024	1023	s	22	3	96	-	-	-	-	-	-	19517	356682	0.0285	0.0017	0.66	0.74	9156	356682	0.0054	0.0005	1.12	1.06	0.0285	h-ui-veg
4_3_024	1023	s	22	5	125	-	-	-	-	-	-	25630	527129	0.0253	0.0014	0.63	0.64	13628	527129	0.0054	0.0004	0.89	0.87	0.0253	h-S-het
4_3_024	1023	s	22	6	40	-	-	-	-	-	-	8481	165113	0.0267	0.0027	1.15	1.12	4169	165113	0.0053	0.0008	1.77	1.57	0.0267	h-ui-veg
4_3_024	1023	s	22	7	44	-	-	-	-	-	-	8977	166452	0.028	0.0029	1.17	1.09	4198	166452	0.0053	0.0007	1.51	1.57	0.028	h-ui-veg
4_3_024	1023	s	22	8	52	-	-	-	-	-	-	10852	204014	0.0277	0.0025	1.02	0.99	4910	204014	0.005	0.0007	1.49	1.45	0.0277	h-ui-veg
4_3_024	1023	s	22	9	44	-	-	-	-	-	-	8418	158021	0.0277	0.003	1.19	1.12	3844	158021	0.0051	0.0008	1.71	1.64	0.0277	h-ui-veg
4_3_024	1023	s	22	10	52	-	-	-	-	-	-	10976	204210	0.028	0.0024	0.96	0.99	5040	204210	0.0052	0.0006	1.26	1.43	0.028	h-ui-veg
4_3_024	1023	s	22	11	52	-	-	-	-	-	-	10379	198837	0.0271	0.0025	1.02	1.01	5035	198837	0.0053	0.0007	1.48	1.43	0.0271	h-ui-veg
4_3_024	1023	s	22	12	61	-	-	-	-	-	-	12948	243428	0.0277	0.0023	0.94	0.91	5817	243428	0.005	0.0006	1.23	1.33	0.0277	h-ui-veg
4_3_024	1023	s	22	13	58	-	-	-	-	-	-	11720	219850	0.0277	0.002	0.81	0.95	5514	219850	0.0053	0.0007	1.41	1.37	0.0277	h-ui-veg
4_3_024	1023	s	22	14	102	-	-	-	-	-	-	15757	300770	0.0272	0.0019	0.8	0.82	7279	300770	0.0051	0.0005	1	1.19	0.0272	h-ui-veg
4_3_024	1023	s	22	15	67	-	-	-	-	-	-	11588	223457	0.027	0.0022	0.9	0.96	5530	223457	0.0052	0.0007	1.5	1.36	0.027	h-ui-veg
4_3_024	1023	s	22	16	44	-	-	-	-	-	-	6341	128999	0.0256	0.003	1.32	1.29	3111	128999	0.0051	0.0008	1.7	1.82	0.0256	h-ui-veg
4_3_024	1023	s	22	17	44	-	-	-	-	-	-	9091	184387	0.0256	0.0027	1.16	1.08	4447	184387	0.0051	0.0008	1.67	1.52	0.0256	h-ui-veg
4_3_024	1023	s	22	18	44	-	-	-	-	-	-	8401	162677	0.0269	0.0026	1.08	1.13	4037	162677	0.0052	0.0007	1.52	1.6	0.0269	h-ui-veg
4_3_024	1023	s	22	19	58	-	-	-	-	-	-	12418	235490	0.0274	0.0025	1.02	0.93	5655	235490	0.005	0.0007	1.48	1.35	0.0274	h-ui-veg
4_3_026	1023	s	23	3	37	-	-	-	-	-	-	5910	110693	0.0278	0.0035	1.42	1.34	2986	110693	0.0057	0.001	1.89	1.86	0.0278	h-ui-veg
4_3_026	1023	s	23	4	37	-	-	-	-	-	-	5636	103126	0.0284	0.0026	1.01	1.37	2585	103126	0.0053	0.0011	2.29	1.99	0.0284	h-ui-veg
4_3_026	1023	s	23	5	37	-	-	-	-	-	-	6038	110503	0.0284	0.0029	1.15	1.33	2910	110503	0.0055	0.0009	1.81	1.88	0.0284	h-ui-veg
4_3_026	1023	s	23	7	57	-	-	-	-	-	-	9953	187506	0.0276	0.0029	1.16	1.03	4884	187506	0.0055	0.0007	1.43	1.45	0.0276	h-ui-veg
4_3_026	1023	s	23	8	36	-	-	-	-	-	-	5612	103042	0.0283	0.0033	1.32	1.38	2803	103042	0.0057	0.001	1.95	1.92	0.0283	h-ui-veg
4_3_026	1023	s	23	10	24	-	-	-	-	-	-	3156	57429	0.0286	0.0041	1.59	1.84	1517	57429	0.0055	0.0013	2.69	2.6	0.0286	h-ui-veg
4_3_026	1023	s	23	11	30	-	-	-	-	-	-	2904	74627	0.0202	0.0031	1.73	1.9	1383	74627	0.0039	0.0009	2.47	2.72	0.0202	h-ui-veg
4_3_026	1023	s	23	12	33	-	-	-	-	-	-	4785	96230	0.0259	0.0034	1.47	1.49	2532	96230	0.0055	0.0012	2.35	2.02	0.0259	h-ui-veg
4_3_026	1023	s	23	13	50	-	-	-	-	-	-	5266	171639	0.016	0.0019	1.3	1.4	3594	171639	0.0044	0.0007	1.81	1.69	0.016	h-ui-het
4_3_026	1023	s	23	14	38	-	-	-	-	-	-	7621	141604	0.028	0.0025	0.99	1.18	3669	141604	0.0054	0.0009	1.76	1.68	0.028	h-ui-veg
4_3_026	1023	s	23	15	38	-	-	-	-	-	-	6463	113919	0.0295	0.0035	1.33	1.29	3070	113919	0.0057	0.001	1.99	1.83	0.0295	h-ui-veg
4_3_026	1023	s	23	16	44	-	-	-	-	-	-	7190	130598	0.0286	0.0031	1.2	1.22	3490	130598	0.0056	0.0008	1.55	1.72	0.0286	h-ui-veg
4_3_026	1023	s	23	19	23	-	-	-	-	-	-	3545	67324	0.0274	0.0048	1.95	1.73	1717	67324	0.0054	0.0012	2.55	2.45	0.0274	h-ui-veg
4_3_026	1023	s	23	20	38	-	-	-	-	-	-	7686	132882	0.0301	0.0032	1.19	1.18	3493	132882	0.0055	0.0008	1.6	1.72	0.0301	h-ui-veg
4_3_026	1023	s	23	21	30	-	-	-	-	-	-	4879	87708	0.0289	0.0042	1.63	1.48	2375	87708	0.0057	0.0011	2.09	2.08	0.0289	h-ui-veg
4_3_026	1023	s	23	24	24	-	-	-	-	-	-	4033	71616	0.0293	0.005	1.89	1.63	1933	71616	0.0057	0.0012	2.4	2.31	0.0293	h-ui-veg
4_3_026	1023	s	23	25	36	-	-	-	-	-	-	5167	97518	0.0276	0.0036	1.47	1.43	2618	97518	0.0056	0.001	2.03	1.98	0.0276	h-ui-veg
4_3_026	1023	s	23	26	42	-	-	-	-	-	-	6553	117968	0.0289	0.0032	1.25	1.28	3149	117968	0.0056	0.0009	1.84	1.81	0.0289	h-ui-veg
4_3_026	1023	s	23	28	36	-	-	-	-	-	-	5850	110390	0.0276	0.003	1.21	1.35	2923	110390	0.0056	0.0009	1.76	1.88	0.0276	h-ui-veg
4_3_026	1023	s	23	30	60	-	-	-	-	-	-	10958	203916	0.0279	0.0023	0.92	0.99	5264	203916	0.0054	0.0007	1.5	1.4	0.0279	h-ui-veg
4_3_026	1023	s	23	31	23	-	-	-	-	-	-	3754	69493	0.0281	0.0039	1.55	1.68	1855	69493	0.0056	0.0013	2.65	2.36	0.0281	h-ui-veg
4_3_026	1023	s	23	32	36	-	-	-	-	-	-	6020	104390	0.03	0.0038	1.43	1.33	2844	104390	0.0057	0.0009	1.82	1.9	0.03	h-ui-veg
4_3_026	1023	s	23	33	23	-	-	-	-	-	-	3883	68523	0.0295	0.0054	2.03	1.66	1957	68523	0.006	0.0013	2.48	2.3	0.0295	h-ui-veg
4_3_026	1023	s	23	34	75	-	-	-	-	-	-	13883	245518	0.0294	0.0023	0.88	0.88	6578	245518	0.0056	0.0007	1.33	1.25	0.0294	h-ui-veg
4_3_026	1023	s	23	35	104	-	-	-	-	-	-	17872	370114	0.0251	0.0019	0.83	0.77	9718	370114	0.0055	0.0005	1.08	1.03	0.0251	h-ui-veg
4_3_026	1023	s	23	36	54	-	-	-	-	-	-	9750	173331	0.0293	0.0028	1.08	1.05	4437	173331	0.0054	0.0007	1.45	1.52	0.0293	h-ui-veg
4_3_026	1023	s	23	37	32	-	-	-	-	-	-	5289	99397	0.0277	0.0034	1.37	1.42	2498	99397	0.0053	0.001	2.07	2.03	0.0277	h-ui-veg
4_3_027	1023	s	24	3	50	-	-	-	-	-	-	14702	285750	0.0268	0.0024	0.99	0.85	8176	285750	0.006	0.0006	1.07	1.13	0.0268	h-ui-veg
4_3_027	1023	s	24	4	44	-	-	-	-	-	-	12700	252143	0.0262	0.0019	0.83	0.92	7277	252143	0.0061	0.0005	0.96	1.19	0.0262	h-ui-veg
4_3_027	1023	s	24	5	38	-	-	-	-	-	-	10917	220982	0.0257	0.0022	0.96	0.99	6046	220982	0.0057	0.0007	1.28	1.31	0.0257	h-ui-veg
4_3_027	1023	s	24	6	28	-	-	-	-	-	-	8750	160338	0.0284	0.0025	0.97	1.11	4402	160338	0.0058	0.0007	1.45	1.53	0.0284	h-ui-veg
4_3_027	1023	s	24	10	67	-	-	-	-	-	-	17705	332452	0.0277	0.0024	0.97	0.78	9071	332452	0.0057	0.0005	1.05	1.07	0.0277	h-ui-veg
4_3_027	1023	s	24	11	28	-	-	-	-	-	-	7502	157447	0.0248	0.0019	0.84	1.19	4173	157447	0.0056	0.0008	1.7	1.57	0.0248	h-ui-veg
4_3_027	1023	s	24	12	30	-	-	-	-	-	-	8152	164004	0.0259	0.003	1.29	1.14	4653	164004	0.0059	0.0009	1.68	1.49	0.0259	h-ui-veg
4_3_027	1023	s	24	13	23	-	-	-	-	-	-	6764	131396	0.0268	0.0028	1.15	1.26	3696	131396	0.0059	0.0009	1.74	1.67	0.0268	h-ui-veg
4_3_027	1023	s	24	14	37	-	-	-	-	-	-	9330	181198	0.0268	0.0025	1.04	1.07	5170	181198	0.006	0.0007	1.37	1.41	0.0268	h-ui-veg
4_3_027	1023	s	24	15	36	-	-	-	-	-	-	9241	189137	0.0254	0.0025	1.09	1.07	5366	189137	0.0059	0.0007	1.35	1.39	0.0254	h-ui-veg
4_3_027	1023	s	24	16	40	-	-	-	-	-	-	9946	198163	0.0261	0.002	0.86	1.03	5673	198163	0.006	0.0008	1.41	1.35	0.0261	h-ui-veg
4_3_027	1023	s	24	21	447	-	-	-	-	-	-	55149	2381901	0.012	0.0005	0.46	0.43	43635	2381901	0.0038	0.0002	0.51	0.48	0.012	f-L-het
4_3_030	1023	s	25	4	58	-	-	-	-	-	-	9455	271362	0.0181	0.0016	1.02	1.05	6657	271362	0.0051	0.0006	1.3	1.24	0.0181	h-S-het
4_3_030	1023	s	25	6	57	-	-	-	-	-	-	12578	238231	0.0275	0.0023	0.95	0.92	6824	238231	0.006	0.0006	1.2	1.23	0.0275	h-ui-veg
4_3_030	1023	s	25	7	24	-	-	-	-	-	-	5724	104792	0.0284	0.0034	1.35	1.37	3026	104792	0.0061	0.001	1.82	1.85	0.0284	h-ui-veg
4_3_030	1023	s	25	8	52	-	-	-	-	-	-	13412	241974	0.0288	0.0025	0.95	0.89	7005	241974	0.0061	0.0007	1.22	1.22	0.0288	h-ui-veg
4_3_030	1023	s	25	9	23	-	-	-	-	-	-	4581	87693	0.0272	0.0038	1.55	1.52	2446	87693	0.0058	0.0011	2.03	2.06	0.0272	h-ui-veg
4_3_030	1023	s	25	10	52	-	-	-	-	-	-	12433	236911	0.0273	0.0024	0.99	0.93	6509	236911	0.0058	0.0007	1.26	1.26	0.0273	h-ui-veg
4_3_030	1023	s	25	11	43	-	-	-	-	-	-	8110	156422	0.027	0.003	1.23	1.15	4198	156422	0.0056	0.0008	1.59	1.57	0.027	h-ui-veg
4_3_030	1023	s	25	12	53	-	-	-	-	-	-	11912	235780	0.0263	0.0021	0.9	0.95	6279	235780	0.0056	0.0006	1.23	1.28	0.0263	h-ui-veg
4_3_030	1023	s	25	13	50	-	-	-	-	-	-	9616	184368	0.0271	0.0022	0.91	1.05	4948	184368	0.0056	0.0007	1.48	1.44	0.0271	h-ui-veg
4_3_030	1023	s	25	14	50	-	-	-	-	-	-	10888	196565	0.0288	0.0024	0.92	0.99	5416	196565	0.0058	0.0006	1.2	1.38	0.0288	h-ui-veg
4_3_030	1023	s	25	15	68	-	-	-	-	-	-	15683	288017	0.0283	0.0019	0.75	0.83	8186	288017	0.006	0.0007	1.25	1.12	0.0283	h-ui-veg
4_3_030	1023	s	25	16	47	-	-	-	-	-	-	10989	198677	0.0288	0.0029	1.12	0.99	5669	198677	0.006	0.0007	1.38	1.35	0.0288	h-ui-veg
4_3_030	1023	s	25	17	52	-	-	-	-	-	-	12301	223070	0.0287	0.0023	0.9	0.93	6238	223070	0.0059	0.0007	1.26	1.29	0.0287	h-ui-veg
4_3_030	1023	s	25	18	68	-	-	-	-	-	-	18907	335211	0.0293	0.0023	0.86	0.75	9373	335211	0.0059	0.0006	1.09	1.05	0.0293	h-ui-veg
4_3_030	1023	s	25	19	88	-	-	-	-	-	-	22384	401015	0.029	0.0019	0.72	0.69	10952	401015	0.0057	0.0005	0.98	0.97	0.029	h-ui-veg
4_3_030	1023	s	25	20	64	-	-	-	-	-	-	10470	357448	0.0152	0.0015	1.11	1	7269	357448	0.0043	0.0004	1.12	1.19	0.0152	h-ui-het
4_3_031	1023	s	26	3	100	-	-	-	-	-	-	27507	429292	0.0333	0.0019	0.65	0.63	12519	429292	0.0061	0.0005	0.87	0.91	0.0333	h-ui-veg
4_3_031	1023	s	26	4	87	-	-	-	-	-	-	25644	416284	0.032	0.0019	0.67	0.65	11871	416284	0.006	0.0005	0.87	0.93	0.032	h-ui-veg
4_3_031	1023	s	26	5	58	-	-	-	-	-	-	15490	247789	0.0325	0.0022	0.77	0.83	7043	247789	0.006	0.0007	1.26	1.21	0.0325	h-ui-veg
4_3_031	1023	s	26	6	56	-	-	-	-	-	-	16037	261677	0.0319	0.0025	0.87	0.82	7322	261677	0.0059	0.0007	1.36	1.19	0.0319	h-ui-veg
4_3_031	1023	s	26	7	61	-	-	-	-	-	-	11422	313633	0.0189	0.0015	0.9	0.96	7144	313633	0.0048	0.0006	1.39	1.2	0.0189	h-ui-het
4_3_031	1023	s	26	8	84	-	-	-	-	-	-	16659	488725	0.0177	0.0011	0.7	0.79	11172	488725	0.0048	0.0004	0.93	0.96	0.0177	h-ui-het
4_3_031	1023	s	26	9	74	-	-	-	-	-	-	19267	318951	0.0314	0.0023	0.81	0.75	9172	318951	0.006	0.0006	1.05	1.06	0.0314	h-ui-veg
4_3_031	1023	s	26	10	82	-	-	-	-	-	-	24891	400427	0.0323	0.0021	0.72	0.66	11202	400427	0.0059	0.0005	0.96	0.96	0.0323	h-ui-veg
4_3_031	1023	s	26	11	57	-	-	-	-	-	-	15649	256353	0.0317	0.0026	0.9	0.83	7087	256353	0.0058	0.0006	1.19	1.21	0.0317	h-ui-veg
4_3_031	1023	s	26	12	50	-	-	-	-	-	-	14297	241361	0.0308	0.0026	0.93	0.87	7056	241361	0.0061	0.0007	1.34	1.21	0.0308	h-ui-veg
4_3_031	1023	s	26	13	54	-	-	-	-	-	-	16933	277577	0.0317	0.0024	0.84	0.8	7527	277577	0.0057	0.0006	1.13	1.17	0.0317	h-ui-veg
4_3_34	1023	s	27	3	36	-	-	-	-	-	-	7710	169972	0.0236	0.0024	1.12	1.17	4659	169972	0.0057	0.0009	1.68	1.49	0.0236	h-ui-veg
4_3_34	1023	s	27	5	80	-	-	-	-	-	-	14557	468296	0.0162	0.0013	0.87	0.85	10142	468296	0.0045	0.0004	1.05	1.01	0.0162	h-ui-het (akihet)
4_3_34	1023	s	27	6	60	-	-	-	-	-	-	13156	263636	0.0259	0.0019	0.83	0.9	6936	263636	0.0055	0.0006	1.23	1.22	0.0259	h-ui-veg
4_3_34	1023	s	27	7	42	-	-	-	-	-	-	8920	179984	0.0258	0.0027	1.17	1.09	5000	179984	0.0058	0.0008	1.52	1.44	0.0258	h-ui-veg
4_3_34	1023	s	27	8	52	-	-	-	-	-	-	12199	239540	0.0265	0.002	0.84	0.93	6652	239540	0.0058	0.0006	1.2	1.25	0.0265	h-ui-veg
4_3_34	1023	s	27	9	56	-	-	-	-	-	-	14227	271836	0.0272	0.0022	0.91	0.87	7706	271836	0.0059	0.0006	1.06	1.16	0.0272	h-ui-veg
4_3_34	1023	s	27	10	38	-	-	-	-	-	-	9111	178914	0.0265	0.0026	1.1	1.08	5106	178914	0.006	0.0008	1.5	1.42	0.0265	h-ui-veg
4_3_34	1023	s	27	11	30	-	-	-	-	-	-	6802	132869	0.0266	0.0033	1.4	1.25	3744	132869	0.0059	0.0008	1.5	1.66	0.0266	h-ui-veg
4_3_34	1023	s	27	12	38	-	-	-	-	-	-	10060	188692	0.0277	0.0027	1.1	1.03	5407	188692	0.006	0.0007	1.29	1.38	0.0277	h-ui-veg
4_3_34	1023	s	27	13	38	-	-	-	-	-	-	10147	194320	0.0272	0.0026	1.09	1.03	5558	194320	0.006	0.0007	1.25	1.36	0.0272	h-ui-veg
4_3_34	1023	s	27	14	36	-	-	-	-	-	-	9231	175430	0.0274	0.0026	1.04	1.08	4854	175430	0.0058	0.0007	1.43	1.46	0.0274	h-ui-veg
4_3_34	1023	s	27	15	23	-	-	-	-	-	-	6038	109721	0.0286	0.0031	1.2	1.33	3035	109721	0.0058	0.0009	1.68	1.85	0.0286	h-ui-veg
4_3_34	1023	s	27	16	44	-	-	-	-	-	-	12691	241413	0.0273	0.0026	1.06	0.92	6698	241413	0.0058	0.0006	1.19	1.24	0.0273	h-ui-veg
4_3_34	1023	s	27	17	38	-	-	-	-	-	-	9222	176110	0.0272	0.0028	1.15	1.08	4818	176110	0.0057	0.0007	1.29	1.46	0.0272	h-ui-veg
4_3_34	1023	s	27	18	20	-	-	-	-	-	-	4726	89981	0.0273	0.0034	1.39	1.5	2572	89981	0.006	0.001	1.89	2.01	0.0273	h-ui-veg
4_3_34	1023	s	27	19	28	-	-	-	-	-	-	7955	156771	0.0264	0.0027	1.13	1.16	4275	156771	0.0057	0.0008	1.63	1.56	0.0264	h-ui-veg
4_3_036	1023	s	28	3	40	-	-	-	-	-	-	9384	189787	0.0257	0.0022	0.94	1.06	4510	189787	0.005	0.0007	1.48	1.51	0.0257	h-ui-veg
4_3_036	1023	s	28	4	56	-	-	-	-	-	-	12766	254985	0.026	0.0021	0.92	0.91	6218	254985	0.0051	0.0007	1.46	1.29	0.026	h-ui-veg
4_3_036	1023	s	28	5	63	-	-	-	-	-	-	16183	322263	0.0261	0.002	0.87	0.81	7826	322263	0.0051	0.0005	1.05	1.15	0.0261	h-ui-veg
4_3_036	1023	s	28	6	74	-	-	-	-	-	-	18660	385359	0.0252	0.0019	0.85	0.76	9119	385359	0.005	0.0004	1	1.06	0.0252	h-ui-veg
4_3_036	1023	s	28	7	67	-	-	-	-	-	-	12009	385958	0.0162	0.0014	0.95	0.93	8029	385958	0.0044	0.0004	1.08	1.13	0.0162	h-ui-het (akihet)
4_3_036	1023	s	28	9	666	-	-	-	-	-	-	154786	2977045	0.027	0.0006	0.23	0.26	76504	2977045	0.0054	0.0002	0.41	0.37	0.027	h-ui-aki (akihet)
4_3_036	1023	s	28	10	39	-	-	-	-	-	-	7854	166129	0.0246	0.0028	1.26	1.16	3978	166129	0.005	0.0008	1.83	1.61	0.0246	h-ui-veg
4_3_036	1023	s	28	11	36	-	-	-	-	-	-	7765	157192	0.0257	0.0027	1.15	1.17	3615	157192	0.0048	0.0007	1.68	1.69	0.0257	h-ui-veg
4_3_036	1023	s	28	12	30	-	-	-	-	-	-	6474	137244	0.0245	0.0025	1.12	1.28	3111	137244	0.0048	0.0008	1.92	1.82	0.0245	h-ui-veg
4_3_036	1023	s	28	13	33	-	-	-	-	-	-	7261	143134	0.0264	0.0028	1.2	1.21	3183	143134	0.0047	0.0008	1.92	1.8	0.0264	h-ui-veg
4_3_036	1023	s	28	14	23	-	-	-	-	-	-	5413	104121	0.027	0.0035	1.45	1.4	2377	104121	0.0048	0.0009	2.04	2.08	0.027	h-ui-veg
4_3_036	1023	s	28	15	48	-	-	-	-	-	-	10782	217729	0.0258	0.0021	0.92	0.99	5033	217729	0.0048	0.0007	1.57	1.43	0.0258	h-ui-veg
4_3_036	1023	s	28	16	22	-	-	-	-	-	-	4632	87787	0.0274	0.0038	1.56	1.52	2027	87787	0.0048	0.001	2.25	2.25	0.0274	h-ui-veg
4_3_036	1023	s	28	17	22	-	-	-	-	-	-	3317	62558	0.0276	0.0045	1.81	1.79	1435	62558	0.0048	0.001	2.27	2.67	0.0276	h-ui-veg
4_3_036	1023	s	28	19	30	-	-	-	-	-	-	4506	84454	0.0277	0.0038	1.54	1.54	1936	84454	0.0048	0.001	2.34	2.3	0.0277	h-ui-veg
4_3_036	1023	s	28	20	48	-	-	-	-	-	-	12104	220098	0.0286	0.0025	0.99	0.94	5010	220098	0.0048	0.0006	1.42	1.43	0.0286	h-ui-veg
4_3_036	1023	s	28	21	20	-	-	-	-	-	-	3624	104387	0.0181	0.0024	1.52	1.7	2199	104387	0.0044	0.0008	2	2.16	0.0181	h-ui-het
4_3_036	1023	s	28	22	23	-	-	-	-	-	-	4651	90201	0.0268	0.0032	1.33	1.51	2152	90201	0.005	0.001	2.22	2.19	0.0268	h-ui-veg
4_3_036	1023	s	28	23	44	-	-	-	-	-	-	11070	202832	0.0284	0.0024	0.94	0.98	4865	202832	0.005	0.0007	1.62	1.45	0.0284	h-ui-veg
4_3_036	1023	s	28	24	16	-	-	-	-	-	-	3973	71657	0.0288	0.0045	1.76	1.64	1831	71657	0.0054	0.001	2.14	2.37	0.0288	h-ui-veg
4_3_036	1023	s	28	25	21	-	-	-	-	-	-	5168	95530	0.0281	0.0037	1.48	1.44	2309	95530	0.0051	0.0009	2.07	2.11	0.0281	h-ui-veg
4_3_036	1023	s	28	26	37	-	-	-	-	-	-	8909	164892	0.0281	0.0025	0.99	1.1	3741	164892	0.0048	0.0008	1.82	1.66	0.0281	h-ui-veg
4_3_036	1023	s	28	27	33	-	-	-	-	-	-	7755	145923	0.0276	0.0026	1.06	1.17	3484	145923	0.005	0.0007	1.63	1.72	0.0276	h-ui-veg
4_3_036	1023	s	28	28	23	-	-	-	-	-	-	5222	93850	0.0289	0.004	1.54	1.43	2182	93850	0.0049	0.001	2.28	2.17	0.0289	h-ui-veg
4_3_036	1023	s	28	29	33	-	-	-	-	-	-	8621	153267	0.0293	0.0025	0.97	1.12	3614	153267	0.0049	0.0007	1.64	1.69	0.0293	h-ui-veg
4_3_036	1023	s	28	30	36	-	-	-	-	-	-	9885	177070	0.029	0.0027	1.06	1.04	4061	177070	0.0048	0.0007	1.53	1.59	0.029	h-ui-veg
4_3_036	1023	s	28	31	67	-	-	-	-	-	-	14244	268423	0.0276	0.0021	0.85	0.87	6176	268423	0.0048	0.0006	1.42	1.29	0.0276	h-ui-veg
4_3_036	1023	s	28	33	24	-	-	-	-	-	-	4052	78268	0.0269	0.0038	1.59	1.62	1766	78268	0.0047	0.0009	2.2	2.41	0.0269	h-ui-veg
4_3_036	1023	s	28	34	40	-	-	-	-	-	-	7342	142538	0.0268	0.0028	1.18	1.2	3481	142538	0.0051	0.0008	1.81	1.72	0.0268	h-ui-veg
4_3_036	1023	s	28	35	74	-	-	-	-	-	-	19732	370890	0.0277	0.0016	0.66	0.74	8513	370890	0.0048	0.0004	0.94	1.1	0.0277	h-ui-veg
4_3_036	1023	s	28	36	56	-	-	-	-	-	-	15198	286591	0.0276	0.002	0.82	0.84	6774	286591	0.005	0.0006	1.35	1.23	0.0276	h-ui-veg
4_3_036	1023	s	28	37	36	-	-	-	-	-	-	8824	182777	0.0251	0.0026	1.14	1.1	4065	182777	0.0047	0.0007	1.74	1.59	0.0251	h-ui-veg
4_3_036	1023	s	28	38	57	-	-	-	-	-	-	11881	221725	0.0279	0.0021	0.86	0.95	5469	221725	0.0052	0.0007	1.52	1.37	0.0279	h-ui-veg
4_3_036	1023	s	28	39	38	-	-	-	-	-	-	9775	177118	0.0287	0.0024	0.94	1.05	4390	177118	0.0052	0.0008	1.64	1.53	0.0287	h-ui-veg
4_3_036	1023	s	28	40	36	-	-	-	-	-	-	8653	161030	0.0279	0.0026	1.04	1.11	4116	161030	0.0054	0.0007	1.54	1.58	0.0279	h-ui-veg
4_3_036	1023	s	28	41	34	-	-	-	-	-	-	7524	144514	0.0271	0.0032	1.31	1.19	3532	144514	0.0051	0.0007	1.56	1.71	0.0271	h-ui-veg
4_3_036	1023	s	28	42	55	-	-	-	-	-	-	10799	203825	0.0276	0.0027	1.08	0.99	4696	203825	0.0048	0.0007	1.65	1.48	0.0276	h-ui-veg
4_3_036	1023	s	28	43	93	-	-	-	-	-	-	18429	341267	0.0281	0.0018	0.71	0.76	8032	341267	0.0049	0.0005	1.13	1.13	0.0281	h-ui-veg
4_3_038	1023	s	29	5	52	-	-	-	-	-	-	10394	200480	0.027	0.0022	0.89	1.01	6096	200480	0.0064	0.0008	1.42	1.3	0.027	h-ui-veg
4_3_038	1023	s	29	6	38	-	-	-	-	-	-	8088	158874	0.0265	0.0028	1.18	1.15	4745	158874	0.0063	0.0009	1.54	1.48	0.0265	h-ui-veg
4_3_038	1023	s	29	7	44	-	-	-	-	-	-	10188	196942	0.0269	0.0021	0.86	1.02	6258	196942	0.0067	0.0008	1.3	1.29	0.0269	h-ui-veg
4_3_038	1023	s	29	8	22	-	-	-	-	-	-	4631	94380	0.0255	0.0031	1.36	1.51	2725	94380	0.0061	0.0012	2.16	1.95	0.0255	h-ui-veg
4_3_038	1023	s	29	9	43	-	-	-	-	-	-	9222	180813	0.0265	0.0024	1.01	1.07	5434	180813	0.0063	0.0008	1.48	1.38	0.0265	h-ui-veg
4_3_038	1023	s	29	10	43	-	-	-	-	-	-	9635	185939	0.0269	0.0024	0.98	1.05	5516	185939	0.0062	0.0007	1.28	1.37	0.0269	h-ui-veg
4_3_038	1023	s	29	11	62	-	-	-	-	-	-	12057	258413	0.0243	0.0022	1.02	0.94	7133	258413	0.0058	0.0006	1.21	1.2	0.0243	h-ui-veg
4_3_038	1023	s	29	12	74	-	-	-	-	-	-	17055	347865	0.0255	0.0018	0.79	0.79	9743	347865	0.0059	0.0005	1.02	1.03	0.0255	h-ui-veg
4_3_038	1023	s	29	13	62	-	-	-	-	-	-	14639	286362	0.0266	0.0022	0.91	0.85	8971	286362	0.0066	0.0006	1.11	1.08	0.0266	h-ui-veg
4_3_038	1023	s	29	14	44	-	-	-	-	-	-	10318	200894	0.0267	0.0024	0.99	1.02	6173	200894	0.0064	0.0007	1.24	1.3	0.0267	h-ui-veg
4_3_038	1023	s	29	17	50	-	-	-	-	-	-	12044	234531	0.0267	0.0021	0.88	0.94	7231	234531	0.0065	0.0007	1.21	1.2	0.0267	h-ui-veg
4_3_039	1023	s	30	3	63	-	-	-	-	-	-	16850	282789	0.031	0.0024	0.88	0.8	7831	282789	0.0058	0.0006	1.06	1.15	0.031	h-ui-veg
4_3_039	1023	s	30	4	37	-	-	-	-	-	-	8320	142796	0.0303	0.0029	1.06	1.14	3975	142796	0.0058	0.0008	1.45	1.61	0.0303	h-ui-veg
4_3_039	1023	s	30	5	37	-	-	-	-	-	-	8239	144036	0.0297	0.0031	1.17	1.14	4130	144036	0.006	0.0009	1.69	1.58	0.0297	h-ui-veg
4_3_039	1023	s	30	6	61	-	-	-	-	-	-	15150	266768	0.0295	0.0022	0.85	0.84	7634	266768	0.006	0.0007	1.22	1.16	0.0295	h-ui-veg
4_3_039	1023	s	30	7	61	-	-	-	-	-	-	17540	302946	0.0301	0.002	0.76	0.78	8812	302946	0.0061	0.0006	1.11	1.08	0.0301	h-ui-veg
4_3_039	1023	s	30	8	44	-	-	-	-	-	-	11473	209156	0.0285	0.0026	1.02	0.97	5893	209156	0.0059	0.0007	1.27	1.32	0.0285	h-ui-veg
4_3_039	1023	s	30	9	44	-	-	-	-	-	-	12041	216690	0.0289	0.0023	0.9	0.94	6083	216690	0.0059	0.0007	1.24	1.3	0.0289	h-ui-veg
4_3_039	1023	s	30	10	94	-	-	-	-	-	-	25758	457729	0.0293	0.0018	0.7	0.65	13051	457729	0.006	0.0005	0.99	0.89	0.0293	h-ui-veg
4_3_039	1023	s	30	11	117	-	-	-	-	-	-	30531	538915	0.0295	0.0013	0.5	0.59	15537	538915	0.006	0.0005	0.88	0.82	0.0295	h-ui-veg
4_3_039	1023	s	30	12	52	-	-	-	-	-	-	14402	242141	0.0309	0.0023	0.84	0.86	7083	242141	0.0061	0.0007	1.23	1.21	0.0309	h-S-veg
4_3_039	1023	s	30	14	94	-	-	-	-	-	-	25394	457218	0.0289	0.0015	0.57	0.65	13176	457218	0.006	0.0004	0.83	0.89	0.0289	h-ui-veg
4_3_039	1023	s	30	15	57	-	-	-	-	-	-	12516	327050	0.0199	0.0018	1	0.92	8186	327050	0.0052	0.0005	1.09	1.12	0.0199	h-S-het
4_3_039	1023	s	30	17	37	-	-	-	-	-	-	10286	186605	0.0287	0.0027	1.07	1.02	5196	186605	0.0058	0.0007	1.44	1.41	0.0287	h-ui-veg
4_3_40	1023	s	31	3	52	-	-	-	-	-	-	9273	183037	0.0263	0.0024	1.03	1.07	3661	183037	0.0042	0.0006	1.71	1.67	0.0263	h-ui-veg
4_3_40	1023	s	31	4	78	-	-	-	-	-	-	15462	288475	0.0279	0.0017	0.68	0.83	5781	288475	0.0042	0.0005	1.23	1.33	0.0279	h-ui-veg
4_3_40	1023	s	31	5	64	-	-	-	-	-	-	14568	270547	0.028	0.0022	0.86	0.86	5591	270547	0.0043	0.0005	1.28	1.35	0.028	h-ui-veg
4_3_40	1023	s	31	6	43	-	-	-	-	-	-	10264	190576	0.028	0.0029	1.17	1.02	4046	190576	0.0045	0.0007	1.85	1.59	0.028	h-ui-veg
4_3_40	1023	s	31	7	58	-	-	-	-	-	-	12827	242387	0.0275	0.0025	1.01	0.91	5029	242387	0.0044	0.0005	1.38	1.43	0.0275	h-ui-veg
4_3_40	1023	s	31	8	84	-	-	-	-	-	-	19749	368549	0.0279	0.0019	0.75	0.74	7612	368549	0.0043	0.0004	1.15	1.16	0.0279	h-ui-veg
4_3_40	1023	s	31	9	60	-	-	-	-	-	-	13357	252306	0.0275	0.0024	0.97	0.89	5159	252306	0.0043	0.0005	1.39	1.41	0.0275	h-ui-veg
4_3_40	1023	s	31	10	96	-	-	-	-	-	-	23395	439213	0.0277	0.0016	0.64	0.68	9474	439213	0.0045	0.0004	1	1.04	0.0277	h-ui-veg
4_3_40	1023	s	31	11	96	-	-	-	-	-	-	22945	492337	0.0242	0.0016	0.73	0.68	11314	492337	0.0048	0.0005	1.06	0.95	0.0242	h-ui-veg
4_3_40	1023	s	31	12	89	-	-	-	-	-	-	21128	412916	0.0266	0.0016	0.66	0.71	8953	412916	0.0045	0.0005	1.13	1.07	0.0266	h-ui-veg
4_3_40	1023	s	31	13	43	-	-	-	-	-	-	10302	197199	0.0272	0.0025	1.02	1.02	4101	197199	0.0044	0.0007	1.68	1.58	0.0272	h-ui-veg
4_3_40	1023	s	31	14	50	-	-	-	-	-	-	11387	217287	0.0273	0.0025	1.04	0.97	4721	217287	0.0046	0.0006	1.49	1.47	0.0273	h-ui-veg
4_3_40	1023	s	31	15	44	-	-	-	-	-	-	10269	192443	0.0277	0.0023	0.92	1.02	4211	192443	0.0046	0.0006	1.56	1.56	0.0277	h-ui-veg
4_3_40	1023	s	31	16	33	-	-	-	-	-	-	6850	129196	0.0276	0.0036	1.46	1.25	2915	129196	0.0047	0.0009	2.11	1.88	0.0276	h-ui-veg
4_3_40	1023	s	31	17	28	-	-	-	-	-	-	4865	91474	0.0277	0.0035	1.41	1.48	1991	91474	0.0046	0.0009	2.09	2.27	0.0277	h-ui-veg
4_3_40	1023	s	31	18	44	-	-	-	-	-	-	9157	177881	0.0268	0.0023	0.95	1.08	4093	177881	0.0048	0.0007	1.56	1.58	0.0268	h-ui-veg
4_3_40	1023	s	31	19	56	-	-	-	-	-	-	12392	240991	0.0267	0.0023	0.95	0.93	5651	240991	0.0049	0.0006	1.29	1.35	0.0267	h-ui-veg
4_3_40	1023	s	31	20	123	-	-	-	-	-	-	25727	477333	0.028	0.0017	0.67	0.64	10855	477333	0.0048	0.0003	0.74	0.97	0.028	h-ui-veg
4_3_40	1023	s	31	21	50	-	-	-	-	-	-	12476	222919	0.0291	0.0025	0.96	0.93	5752	222919	0.0054	0.0006	1.26	1.34	0.0291	h-ui-veg
4_3_40	1023	s	31	22	61	-	-	-	-	-	-	9317	292246	0.0166	0.0014	0.93	1.06	6675	292246	0.0048	0.0006	1.34	1.24	0.0166	h-ui-het
4_3_40	1023	s	31	23	185	-	-	-	-	-	-	45371	819502	0.0288	0.0013	0.49	0.49	22855	819502	0.0058	0.0003	0.65	0.67	0.0288	h-ui-veg
4_3_40	1023	s	31	24	57	-	-	-	-	-	-	13475	237011	0.0296	0.0025	0.95	0.89	6344	237011	0.0056	0.0007	1.45	1.28	0.0296	h-ui-veg
4_3_40	1023	s	31	25	48	-	-	-	-	-	-	11640	204466	0.0296	0.0029	1.1	0.96	5553	204466	0.0057	0.0007	1.36	1.36	0.0296	h-ui-veg
4_3_40	1023	s	31	26	24	-	-	-	-	-	-	5516	102401	0.028	0.0036	1.42	1.39	2845	102401	0.0058	0.0008	1.58	1.91	0.028	h-ui-veg
4_3_40	1023	s	31	27	40	-	-	-	-	-	-	9496	176434	0.028	0.0026	1.06	1.06	4848	176434	0.0058	0.0008	1.47	1.46	0.028	h-ui-veg
4_3_40	1023	s	31	28	37	-	-	-	-	-	-	8292	151173	0.0285	0.0029	1.15	1.14	3960	151173	0.0055	0.0008	1.68	1.61	0.0285	h-ui-veg
4_3_40	1023	s	31	29	30	-	-	-	-	-	-	7085	130426	0.0282	0.0035	1.38	1.23	3538	130426	0.0057	0.0009	1.82	1.71	0.0282	h-ui-veg
4_3_40	1023	s	31	30	61	-	-	-	-	-	-	14806	272842	0.0282	0.0018	0.72	0.85	6919	272842	0.0053	0.0007	1.4	1.22	0.0282	h-ui-veg
4_3_40	1023	s	31	31	76	-	-	-	-	-	-	19369	357510	0.0282	0.0016	0.64	0.74	9196	357510	0.0054	0.0005	1.01	1.06	0.0282	h-ui-veg
4_3_40	1023	s	31	32	38	-	-	-	-	-	-	9729	175485	0.0288	0.0023	0.89	1.05	4829	175485	0.0058	0.0008	1.61	1.46	0.0288	h-ui-veg
4_3_40	1023	s	31	33	53	-	-	-	-	-	-	12291	219786	0.0291	0.0021	0.81	0.93	5975	219786	0.0057	0.0008	1.52	1.31	0.0291	h-ui-veg
4_3_40	1023	s	31	34	30	-	-	-	-	-	-	7141	124451	0.0298	0.0036	1.35	1.23	3293	124451	0.0055	0.0009	1.86	1.77	0.0298	h-ui-veg
4_3_40	1023	s	31	35	30	-	-	-	-	-	-	7236	125596	0.03	0.0028	1.05	1.22	3304	125596	0.0055	0.0009	1.81	1.77	0.03	h-ui-veg
4_3_40	1023	s	31	36	37	-	-	-	-	-	-	6450	112934	0.0297	0.0035	1.31	1.29	3015	112934	0.0056	0.0009	1.75	1.85	0.0297	h-ui-veg
4_3_40	1023	s	31	37	37	-	-	-	-	-	-	5834	110436	0.0275	0.0034	1.39	1.35	2832	110436	0.0054	0.0009	1.93	1.91	0.0275	h-ui-veg
4_3_40	1023	s	31	38	96	-	-	-	-	-	-	21031	425977	0.0257	0.0016	0.69	0.71	11551	425977	0.0057	0.0004	0.81	0.95	0.0257	h-ui-veg
4_3_40	1023	s	31	39	38	-	-	-	-	-	-	6344	113096	0.0292	0.0034	1.31	1.3	3098	113096	0.0057	0.0011	2.11	1.82	0.0292	h-ui-veg
4_3_40	1023	s	31	40	52	-	-	-	-	-	-	8862	154437	0.0298	0.0029	1.1	1.1	3944	154437	0.0054	0.0008	1.59	1.62	0.0298	h-ui-veg
4_3_40	1023	s	31	41	50	-	-	-	-	-	-	9067	159843	0.0295	0.0027	1.01	1.09	4421	159843	0.0058	0.0007	1.42	1.53	0.0295	h-ui-veg
4_3_40	1023	s	31	42	43	-	-	-	-	-	-	7368	134531	0.0285	0.0034	1.35	1.2	3605	134531	0.0056	0.0008	1.54	1.69	0.0285	h-ui-veg
4_3_40	1023	s	31	44	23	-	-	-	-	-	-	3656	65485	0.029	0.0042	1.62	1.71	1709	65485	0.0055	0.0011	2.26	2.45	0.029	h-ui-veg
4_3_40	1023	s	31	45	44	-	-	-	-	-	-	7933	144900	0.0285	0.0025	0.99	1.16	3821	144900	0.0055	0.0008	1.53	1.64	0.0285	h-ui-veg
4_3_041	1023	s	32	5	88	-	-	-	-	-	-	19330	413473	0.0243	0.0016	0.72	0.74	7539	413473	0.0038	0.0004	1.22	1.16	0.0243	h-ui-veg
4_3_041	1023	s	32	7	68	-	-	-	-	-	-	13614	282630	0.025	0.002	0.87	0.88	5099	282630	0.0038	0.0005	1.56	1.42	0.025	h-ui-veg
4_3_041	1023	s	32	8	43	-	-	-	-	-	-	8458	181628	0.0242	0.0024	1.11	1.12	3320	181628	0.0038	0.0007	1.98	1.75	0.0242	h-ui-veg
4_3_041	1023	s	32	10	44	-	-	-	-	-	-	8933	180152	0.0258	0.0023	1.02	1.09	3245	180152	0.0038	0.0006	1.91	1.77	0.0258	h-ui-veg
4_3_041	1023	s	32	11	23	-	-	-	-	-	-	4809	97525	0.0256	0.0032	1.38	1.49	1777	97525	0.0038	0.0008	2.32	2.4	0.0256	h-ui-veg
4_3_041	1023	s	32	12	63	-	-	-	-	-	-	13404	264351	0.0264	0.0023	0.99	0.89	4763	264351	0.0038	0.0004	1.3	1.46	0.0264	h-ui-veg
4_3_041	1023	s	32	14	143	-	-	-	-	-	-	27782	702372	0.0206	0.0012	0.67	0.62	18962	702372	0.0057	0.0004	0.71	0.74	0.0206	h-ui-het
4_3_041	1023	s	32	15	50	-	-	-	-	-	-	11098	228400	0.0253	0.0021	0.95	0.98	5679	228400	0.0052	0.0006	1.23	1.35	0.0253	h-ui-veg
4_3_041	1023	s	32	16	57	-	-	-	-	-	-	13117	264081	0.0258	0.0021	0.9	0.9	6789	264081	0.0054	0.0006	1.24	1.23	0.0258	h-ui-veg
4_3_042	1023	s	33	3	78	-	-	-	-	-	-	11691	305913	0.0199	0.0016	0.9	0.95	7964	305913	0.0055	0.0006	1.22	1.14	0.0199	h-ui-het
4_3_042	1023	s	33	4	58	-	-	-	-	-	-	10521	215792	0.0254	0.0024	1.07	1	5798	215792	0.0056	0.0006	1.27	1.33	0.0254	h-ui-veg
4_3_042	1023	s	33	5	56	-	-	-	-	-	-	11971	228572	0.0272	0.0021	0.87	0.94	6318	228572	0.0058	0.0006	1.19	1.28	0.0272	h-ui-veg
4_3_042	1023	s	33	6	74	-	-	-	-	-	-	16115	305746	0.0274	0.0019	0.76	0.81	8640	305746	0.0059	0.0006	1.11	1.09	0.0274	h-ui-veg
4_3_042	1023	s	33	7	88	-	-	-	-	-	-	20776	390067	0.0277	0.0016	0.63	0.72	11132	390067	0.006	0.0005	0.95	0.96	0.0277	h-ui-veg
4_3_042	1023	s	33	8	44	-	-	-	-	-	-	9096	171849	0.0275	0.003	1.23	1.08	5044	171849	0.0062	0.0008	1.51	1.43	0.0275	h-ui-veg
4_3_042	1023	s	33	9	52	-	-	-	-	-	-	11762	224298	0.0273	0.002	0.83	0.95	6401	224298	0.006	0.0007	1.27	1.27	0.0273	h-ui-veg
4_3_042	1023	s	33	10	102	-	-	-	-	-	-	20682	400830	0.0268	0.0018	0.75	0.72	11130	400830	0.0058	0.0005	0.98	0.96	0.0268	h-ui-veg
4_3_042	1023	s	33	11	89	-	-	-	-	-	-	17592	342327	0.0267	0.0018	0.77	0.78	9632	342327	0.0059	0.0006	1.08	1.04	0.0267	h-ui-veg
4_3_042	1023	s	33	12	36	-	-	-	-	-	-	6480	131580	0.0256	0.0029	1.26	1.28	3517	131580	0.0056	0.0009	1.82	1.71	0.0256	h-ui-veg
4_3_042	1023	s	33	13	38	-	-	-	-	-	-	6731	134232	0.0261	0.0029	1.25	1.26	3574	134232	0.0056	0.0008	1.71	1.7	0.0261	h-ui-veg
4_3_042	1023	s	33	14	43	-	-	-	-	-	-	7651	147345	0.027	0.0027	1.11	1.18	4149	147345	0.0059	0.0009	1.65	1.58	0.027	h-ui-veg
4_3_042	1023	s	33	15	24	-	-	-	-	-	-	3809	73729	0.0269	0.0033	1.38	1.67	2090	73729	0.0059	0.0012	2.32	2.22	0.0269	h-ui-veg
4_3_042	1023	s	33	16	22	-	-	-	-	-	-	2647	56049	0.0246	0.0045	2.08	2	1514	56049	0.0057	0.0011	2.2	2.61	0.0246	h-ui-veg
4_3_042	1023	s	33	17	37	-	-	-	-	-	-	5583	112267	0.0259	0.0033	1.45	1.38	3095	112267	0.0058	0.0009	1.71	1.83	0.0259	h-ui-veg
4_3_042	1023	s	33	18	30	-	-	-	-	-	-	4936	93233	0.0275	0.0037	1.5	1.47	2572	93233	0.0058	0.0011	2.15	2	0.0275	h-ui-veg
4_3_042	1023	s	33	19	62	-	-	-	-	-	-	11549	225721	0.0266	0.0024	1.04	0.96	6313	225721	0.0059	0.0007	1.33	1.28	0.0266	h-ui-veg
4_3_042	1023	s	33	20	22	-	-	-	-	-	-	3799	68115	0.029	0.0043	1.68	1.68	1904	68115	0.0059	0.0012	2.29	2.33	0.029	h-ui-veg
4_3_042	1023	s	33	21	30	-	-	-	-	-	-	4655	88274	0.0274	0.0038	1.57	1.51	2454	88274	0.0058	0.0012	2.34	2.05	0.0274	h-ui-veg
4_3_042	1023	s	33	22	36	-	-	-	-	-	-	7229	133890	0.0281	0.003	1.19	1.21	3749	133890	0.0059	0.0009	1.73	1.66	0.0281	h-ui-veg
4_3_042	1023	s	33	23	44	-	-	-	-	-	-	8276	154690	0.0278	0.0026	1.06	1.13	4183	154690	0.0057	0.0007	1.43	1.57	0.0278	h-ui-veg
4_3_043	1023	s	34	3	38	-	-	-	-	-	-	7041	133989	0.0273	0.0031	1.27	1.23	2484	133989	0.0039	0.0006	1.85	2.03	0.0273	h-ui-veg
4_3_043	1023	s	34	4	76	-	-	-	-	-	-	13856	315513	0.0228	0.0018	0.9	0.87	5916	315513	0.0039	0.0005	1.29	1.31	0.0228	h-ui-veg
4_3_043	1023	s	34	5	44	-	-	-	-	-	-	8426	166973	0.0262	0.0028	1.21	1.12	3149	166973	0.004	0.0006	1.57	1.8	0.0262	h-ui-veg
4_3_043	1023	s	34	6	55	-	-	-	-	-	-	9200	165421	0.0289	0.0027	1.06	1.08	2987	165421	0.0038	0.0006	1.76	1.85	0.0289	h-ui-veg
4_3_043	1023	s	34	7	53	-	-	-	-	-	-	9439	178667	0.0275	0.0024	0.98	1.06	3268	178667	0.0038	0.0005	1.55	1.77	0.0275	h-ui-veg
4_3_043	1023	s	34	8	48	-	-	-	-	-	-	6627	130728	0.0264	0.003	1.27	1.26	2367	130728	0.0038	0.0007	1.97	2.08	0.0264	h-ui-veg
4_3_043	1023	s	34	9	49	-	-	-	-	-	-	7555	140850	0.0279	0.0027	1.09	1.19	2538	140850	0.0038	0.0008	2.22	2.01	0.0279	h-ui-veg
4_3_043	1023	s	34	13	81	-	-	-	-	-	-	10819	411714	0.0137	0.0012	0.99	0.98	8256	411714	0.0042	0.0004	1.16	1.11	0.0137	h-ui-het (akihet)
4_3_043	1023	s	34	14	30	-	-	-	-	-	-	5893	108998	0.0281	0.0036	1.44	1.35	2709	108998	0.0052	0.0009	2.02	1.95	0.0281	h-ui-veg
4_3_043	1023	s	34	15	36	-	-	-	-	-	-	6944	134739	0.0268	0.0031	1.28	1.24	3425	134739	0.0053	0.0008	1.72	1.73	0.0268	h-ui-veg
4_3_043	1023	s	34	16	33	-	-	-	-	-	-	6388	117953	0.0282	0.0035	1.4	1.29	3050	117953	0.0054	0.0009	1.91	1.84	0.0282	h-ui-veg
4_3_043	1023	s	34	17	28	-	-	-	-	-	-	5415	97425	0.0289	0.0037	1.43	1.4	2546	97425	0.0055	0.001	1.99	2.01	0.0289	h-ui-veg
4_3_043	1023	s	34	18	42	-	-	-	-	-	-	8010	144890	0.0288	0.0029	1.14	1.15	3785	144890	0.0055	0.0008	1.69	1.65	0.0288	h-ui-veg
4_3_043	1023	s	34	19	60	-	-	-	-	-	-	11606	214751	0.0281	0.0025	1.01	0.96	5534	214751	0.0054	0.0006	1.34	1.36	0.0281	h-ui-veg
4_5_007	1023	s	35	3	43	-	-	-	-	-	-	5707	138678	0.0214	0.0024	1.24	1.36	2993	138678	0.0045	0.0008	1.94	1.85	0.0214	h-ui-veg
4_5_007	1023	s	35	4	44	-	-	-	-	-	-	6769	160845	0.0219	0.0025	1.3	1.25	3569	160845	0.0047	0.0007	1.59	1.7	0.0219	h-ui-veg
4_5_007	1023	s	35	5	38	-	-	-	-	-	-	5961	142349	0.0218	0.0023	1.19	1.33	3086	142349	0.0045	0.0006	1.55	1.82	0.0218	h-ui-veg
4_5_007	1023	s	35	6	71	-	-	-	-	-	-	10406	254084	0.0213	0.0021	1.08	1	5535	254084	0.0046	0.0006	1.57	1.36	0.0213	h-ui-veg
4_5_007	1023	s	35	7	117	-	-	-	-	-	-	15143	377420	0.0209	0.0016	0.83	0.83	8311	377420	0.0046	0.0004	1.06	1.11	0.0209	h-ui-veg
4_5_007	1023	s	35	8	941	-	-	-	-	-	-	124011	3104691	0.0208	0.0006	0.32	0.29	69126	3104691	0.0047	0.0002	0.41	0.39	0.0208	h-E-aki (akihet)
4_5_007	1023	s	35	9	506	-	-	-	-	-	-	63106	1437290	0.0228	0.0009	0.43	0.41	31059	1437290	0.0045	0.0002	0.54	0.57	0.0228	h-E-aki (akihet)
4_5_007	1023	s	35	10	109	-	-	-	-	-	-	11952	409378	0.0152	0.0013	0.98	0.93	7906	409378	0.004	0.0004	1.12	1.14	0.0152	h-E-het (akihet)
4_5_007	1023	s	35	13	126	-	-	-	-	-	-	19586	421419	0.0242	0.0017	0.79	0.73	9563	421419	0.0048	0.0004	0.99	1.04	0.0242	h-ui-veg
4_5_007	1023	s	35	14	71	-	-	-	-	-	-	10134	211510	0.0249	0.0026	1.18	1.02	4805	211510	0.0048	0.0006	1.4	1.46	0.0249	h-ui-veg
4_5_008A	1023	s	36	3	75	-	-	-	-	-	-	8861	376367	0.0122	0.0013	1.18	1.08	6871	376367	0.0038	0.0004	1.07	1.22	0.0122	h-ui-veg
4_5_008A	1023	s	36	4	23	-	-	-	-	-	-	2327	101673	0.0119	0.0022	2.09	2.1	1811	101673	0.0037	0.0008	2.25	2.38	0.0119	h-ui-veg
4_5_008A	1023	s	36	5	93	-	-	-	-	-	-	10945	468832	0.0121	0.0012	1.13	0.97	8717	468832	0.0039	0.0004	1.17	1.08	0.0121	h-ui-veg
4_5_008A	1023	s	36	9	62	-	-	-	-	-	-	4509	200474	0.0117	0.0018	1.72	1.51	3554	200474	0.0037	0.0006	1.74	1.69	0.0117	h-ui-veg
4_5_008A	1023	s	36	10	130	-	-	-	-	-	-	10729	481855	0.0116	0.0012	1.13	0.98	8453	481855	0.0037	0.0004	1.09	1.1	0.0116	h-ui-veg
4_5_008A	1023	s	36	12	349	-	-	-	-	-	-	48029	1716556	0.0145	0.0006	0.45	0.46	34359	1716556	0.0042	0.0002	0.51	0.55	0.0145	h-E-aki (akihet)
4_5_008A	1023	s	36	14	40	-	-	-	-	-	-	3651	102841	0.0185	0.0029	1.76	1.69	2041	102841	0.0042	0.0008	2.26	2.24	0.0185	h-ui-veg
4_5_008A	1023	s	36	15	61	-	-	-	-	-	-	3637	91107	0.0208	0.0033	1.78	1.69	1867	91107	0.0043	0.0008	2.14	2.34	0.0208	h-ui-veg
4_5_008A	1023	s	36	16	52	-	-	-	-	-	-	4523	106573	0.0221	0.0031	1.58	1.52	2101	106573	0.0041	0.0008	2.16	2.21	0.0221	h-ui-veg
4_5_008A	1023	s	36	17	68	-	-	-	-	-	-	8496	190938	0.0231	0.0027	1.32	1.11	3975	190938	0.0044	0.0006	1.62	1.6	0.0231	h-ui-veg
4_5_008A	1023	s	36	18	52	-	-	-	-	-	-	7225	178294	0.0211	0.0021	1.1	1.21	3725	178294	0.0044	0.0006	1.62	1.66	0.0211	h-ui-veg
4_5_008A	1023	s	36	19	62	-	-	-	-	-	-	7800	184736	0.022	0.002	1.04	1.16	3940	184736	0.0045	0.0007	1.78	1.61	0.022	h-ui-veg
4_5_008B	1023	s	37	3	37	-	-	-	-	-	-	6528	141963	0.0239	0.0025	1.16	1.27	3105	141963	0.0046	0.0008	1.91	1.82	0.0239	h-ui-veg
4_5_008B	1023	s	37	4	36	-	-	-	-	-	-	7098	146548	0.0252	0.0028	1.24	1.22	3246	146548	0.0046	0.0007	1.59	1.78	0.0252	h-ui-veg
4_5_008B	1023	s	37	5	40	-	-	-	-	-	-	7468	157125	0.0247	0.0024	1.09	1.19	3481	157125	0.0046	0.0007	1.76	1.72	0.0247	h-ui-veg
4_5_008B	1023	s	37	6	57	-	-	-	-	-	-	10448	235501	0.0231	0.002	0.95	1.01	5144	235501	0.0046	0.0005	1.3	1.41	0.0231	h-ui-veg
4_5_008B	1023	s	37	7	40	-	-	-	-	-	-	7873	174512	0.0235	0.0023	1.1	1.16	3773	174512	0.0045	0.0007	1.83	1.65	0.0235	h-L-veg
4_5_008B	1023	s	37	8	60	-	-	-	-	-	-	11768	269702	0.0227	0.0021	1.05	0.95	5773	269702	0.0045	0.0005	1.17	1.33	0.0227	h-L-veg
4_5_008B	1023	s	37	10	291	-	-	-	-	-	-	41518	972056	0.0222	0.0011	0.53	0.5	22901	972056	0.0049	0.0003	0.76	0.67	0.0222	h-ui-aki (akihet)
4_5_008B	1023	s	37	11	61	-	-	-	-	-	-	7309	289128	0.0131	0.0015	1.3	1.19	5479	289128	0.004	0.0005	1.33	1.37	0.0131	h-ui-het (akihet)
4_5_008B	1023	s	37	13	163	-	-	-	-	-	-	31524	852461	0.0192	0.001	0.58	0.58	19188	852461	0.0047	0.0003	0.76	0.73	0.0192	h-ui-aki (akihet)
4_5_008B	1023	s	37	15	120	-	-	-	-	-	-	20494	562540	0.0189	0.0011	0.67	0.71	10170	562540	0.0038	0.0003	0.89	1	0.0189	f-L-veg
4_5_009	1023	s	38	3	67	-	-	-	-	-	-	9527	175316	0.0283	0.0028	1.09	1.06	4866	175316	0.0058	0.0007	1.44	1.46	0.0283	h-ui-veg
4_5_009	1023	s	38	4	43	-	-	-	-	-	-	6052	110359	0.0285	0.0032	1.27	1.33	2970	110359	0.0056	0.001	1.98	1.86	0.0285	h-ui-veg
4_5_009	1023	s	38	7	42	-	-	-	-	-	-	6778	121947	0.0289	0.0032	1.22	1.25	3362	121947	0.0058	0.001	1.84	1.75	0.0289	h-ui-veg
4_5_009	1023	s	38	8	47	-	-	-	-	-	-	8465	150219	0.0293	0.0032	1.21	1.12	4201	150219	0.0059	0.0007	1.27	1.57	0.0293	h-ui-veg
4_5_009	1023	s	38	9	41	-	-	-	-	-	-	7304	129944	0.0292	0.0029	1.12	1.21	3708	129944	0.006	0.0008	1.57	1.67	0.0292	h-ui-veg
4_5_009	1023	s	38	10	37	-	-	-	-	-	-	6487	112963	0.0299	0.0034	1.28	1.28	3264	112963	0.0061	0.001	1.76	1.78	0.0299	h-ui-veg
4_5_009	1023	s	38	12	28	-	-	-	-	-	-	4245	78563	0.0281	0.0039	1.55	1.58	2206	78563	0.0059	0.0011	2.09	2.16	0.0281	h-ui-veg
4_5_009	1023	s	38	13	42	-	-	-	-	-	-	6383	118953	0.0279	0.0031	1.25	1.29	3275	118953	0.0058	0.0009	1.67	1.77	0.0279	h-ui-veg
4_5_009	1023	s	38	14	42	-	-	-	-	-	-	6467	118897	0.0283	0.003	1.18	1.28	3151	118897	0.0056	0.0008	1.69	1.81	0.0283	h-ui-veg
4_5_009	1023	s	38	16	170	-	-	-	-	-	-	15240	632557	0.0125	0.001	0.89	0.82	11513	632557	0.0038	0.0003	0.91	0.94	0.0125	f-L-het
4_5_010	1023	s	39	3	68	-	-	-	-	-	-	11471	250632	0.0238	0.0019	0.92	0.96	6350	250632	0.0053	0.0006	1.25	1.27	0.0238	h-ui-veg
4_5_010	1023	s	39	4	94	-	-	-	-	-	-	13707	309783	0.023	0.0019	0.92	0.88	7657	309783	0.0052	0.0006	1.23	1.16	0.023	h-ui-veg
4_5_010	1023	s	39	5	104	-	-	-	-	-	-	10474	234248	0.0233	0.0021	1.03	1	5956	234248	0.0053	0.0006	1.26	1.31	0.0233	h-ui-veg
4_5_010	1023	s	39	6	125	-	-	-	-	-	-	19724	421794	0.0243	0.0016	0.72	0.73	11264	421794	0.0056	0.0005	0.94	0.96	0.0243	h-ui-veg
4_5_010	1023	s	39	7	161	-	-	-	-	-	-	21958	433463	0.0263	0.0017	0.72	0.69	11776	433463	0.0057	0.0005	1	0.94	0.0263	h-ui-veg
4_5_010	1023	s	39	9	163	-	-	-	-	-	-	17146	647145	0.0138	0.0009	0.77	0.78	12643	647145	0.0041	0.0003	0.88	0.9	0.0138	h-E-het (akihet)
4_5_010	1023	s	39	10	673	-	-	-	-	-	-	85510	1860089	0.0239	0.0008	0.39	0.35	42739	1860089	0.0048	0.0002	0.42	0.49	0.0239	h-E-aki (akihet)
4_5_010	1023	s	39	13	120	-	-	-	-	-	-	19701	376725	0.0272	0.002	0.84	0.73	10088	376725	0.0056	0.0005	1.02	1.01	0.0272	h-ui-veg
4_5_010	1023	s	39	14	84	-	-	-	-	-	-	12341	243068	0.0264	0.0024	1.02	0.93	6097	243068	0.0053	0.0006	1.27	1.3	0.0264	h-ui-veg
4_5_010	1023	s	39	15	78	-	-	-	-	-	-	10888	224222	0.0253	0.002	0.91	0.99	5982	224222	0.0056	0.0006	1.2	1.31	0.0253	h-ui-veg
4_5_010	1023	s	39	19	132	-	-	-	-	-	-	17901	333558	0.0279	0.0019	0.77	0.77	9704	333558	0.0061	0.0005	0.98	1.03	0.0279	h-ui-veg
4_5_011A	1023	s	40	3	200	-	-	-	-	-	-	16183	600117	0.014	0.001	0.81	0.8	12048	600117	0.0042	0.0004	1.01	0.92	0.014	h-S-het (akihet)
4_5_011A	1023	s	40	4	430	-	-	-	-	-	-	59726	1210143	0.0257	0.001	0.45	0.42	31435	1210143	0.0054	0.0003	0.59	0.57	0.0257	h-S-aki (akihet)
4_5_011A	1023	s	40	5	107	-	-	-	-	-	-	15215	297632	0.0266	0.002	0.84	0.83	7867	297632	0.0055	0.0005	1.08	1.14	0.0266	h-ui-veg
4_5_011A	1023	s	40	6	67	-	-	-	-	-	-	8788	171424	0.0267	0.0024	1.02	1.1	4652	171424	0.0057	0.0006	1.22	1.49	0.0267	h-ui-veg
4_5_011A	1023	s	40	7	204	-	-	-	-	-	-	32881	663412	0.0258	0.0015	0.64	0.57	17451	663412	0.0055	0.0004	0.79	0.77	0.0258	h-ui-veg
4_5_011A	1023	s	40	8	116	-	-	-	-	-	-	15965	315299	0.0263	0.0018	0.75	0.81	8228	315299	0.0055	0.0006	1.14	1.12	0.0263	h-S-veg
4_5_011A	1023	s	40	9	144	-	-	-	-	-	-	22181	447266	0.0258	0.0016	0.7	0.69	11203	447266	0.0053	0.0005	1	0.96	0.0258	h-S-veg
4_5_011A	1023	s	40	10	78	-	-	-	-	-	-	14384	261486	0.0286	0.0022	0.84	0.86	7122	261486	0.0057	0.0006	1.11	1.2	0.0286	h-ui-veg
4_5_011A	1023	s	40	11	78	-	-	-	-	-	-	11942	219235	0.0283	0.0023	0.91	0.94	6048	219235	0.0058	0.0007	1.43	1.31	0.0283	h-ui-veg
4_5_011A	1023	s	40	12	84	-	-	-	-	-	-	12933	230778	0.0291	0.0024	0.93	0.91	6431	230778	0.0058	0.0007	1.25	1.27	0.0291	h-ui-veg
4_5_011A	1023	s	40	13	85	-	-	-	-	-	-	14898	259188	0.0299	0.0023	0.85	0.85	7331	259188	0.0059	0.0006	1.06	1.19	0.0299	h-ui-veg
4_5_011A	1023	s	40	14	43	-	-	-	-	-	-	6960	129020	0.0281	0.0033	1.3	1.24	3469	129020	0.0056	0.0009	1.7	1.72	0.0281	h-ui-veg
4_5_011A	1023	s	40	15	78	-	-	-	-	-	-	10691	199541	0.0279	0.0025	1.01	1	5360	199541	0.0056	0.0007	1.46	1.39	0.0279	h-ui-veg
4_5_011B	1023	s	41	4	61	-	-	-	-	-	-	10218	197419	0.0269	0.0026	1.07	1.02	4770	197419	0.0051	0.0007	1.55	1.47	0.0269	h-L-veg
4_5_011B	1023	s	41	5	64	-	-	-	-	-	-	10432	212993	0.0255	0.0022	0.97	1.01	5184	212993	0.0051	0.0007	1.47	1.41	0.0255	h-ui-veg
4_5_011B	1023	s	41	6	43	-	-	-	-	-	-	7141	147606	0.0252	0.0027	1.2	1.22	3594	147606	0.0051	0.0007	1.51	1.69	0.0252	h-ui-veg
4_5_011B	1023	s	41	7	43	-	-	-	-	-	-	6993	138324	0.0263	0.0031	1.34	1.23	3381	138324	0.0051	0.0007	1.64	1.74	0.0263	h-ui-veg
4_5_011B	1023	s	41	8	147	-	-	-	-	-	-	22919	470573	0.0253	0.0017	0.74	0.68	10974	470573	0.0049	0.0004	0.96	0.97	0.0253	h-ui-veg
4_5_011B	1023	s	41	9	90	-	-	-	-	-	-	15422	321377	0.025	0.0023	1.01	0.83	7480	321377	0.0049	0.0006	1.3	1.17	0.025	h-ui-veg
4_5_011B	1023	s	41	10	574	-	-	-	-	-	-	114117	2318793	0.0256	0.0007	0.32	0.31	56691	2318793	0.0051	0.0002	0.45	0.43	0.0256	h-ui-aki (akihet)
4_5_011B	1023	s	41	11	304	-	-	-	-	-	-	45553	1235332	0.0192	0.0008	0.46	0.48	23110	1235332	0.0039	0.0003	0.77	0.67	0.0192	f-L-veg
4_5_011B	1023	s	41	12	105	-	-	-	-	-	-	10224	334762	0.0159	0.0012	0.83	1.01	6755	334762	0.0042	0.0005	1.26	1.23	0.0159	h-ui-het (akihet)
4_5_011B	1023	s	41	13	89	-	-	-	-	-	-	14119	294931	0.0249	0.0021	0.92	0.87	6922	294931	0.0049	0.0006	1.27	1.22	0.0249	h-ui-veg
4_5_011B	1023	s	41	14	89	-	-	-	-	-	-	13085	266256	0.0256	0.0022	0.98	0.9	6370	266256	0.005	0.0006	1.38	1.27	0.0256	h-ui-veg
4_5_011B	1023	s	41	15	60	-	-	-	-	-	-	7943	152057	0.0272	0.0028	1.17	1.16	3675	152057	0.0051	0.0007	1.48	1.67	0.0272	h-ui-veg
4_5_011B	1023	s	41	16	118	-	-	-	-	-	-	20246	401239	0.0262	0.0016	0.69	0.72	9905	401239	0.0052	0.0005	1.03	1.02	0.0262	h-ui-veg
4_5_011B	1023	s	41	17	67	-	-	-	-	-	-	12376	239875	0.0268	0.0026	1.1	0.93	5883	239875	0.0051	0.0006	1.37	1.32	0.0268	h-ui-veg
4_5_011B	1023	s	41	18	68	-	-	-	-	-	-	10531	200028	0.0274	0.0028	1.16	1	5071	200028	0.0053	0.0007	1.41	1.42	0.0274	h-ui-veg
4_5_011B	1023	s	41	19	162	-	-	-	-	-	-	24002	472483	0.0264	0.0016	0.69	0.66	11364	472483	0.005	0.0005	1.04	0.95	0.0264	h-ui-veg
4_5_011B	1023	s	41	20	125	-	-	-	-	-	-	21748	429860	0.0263	0.0017	0.72	0.7	10490	429860	0.0051	0.0005	1.02	0.99	0.0263	h-ui-veg
4_5_012	1023	s	42	3	52	-	-	-	-	-	-	8647	157154	0.0286	0.0027	1.04	1.11	4907	157154	0.0065	0.0009	1.54	1.45	0.0286	h-ui-veg
4_5_012	1023	s	42	4	38	-	-	-	-	-	-	5100	102998	0.0258	0.003	1.29	1.44	2566	102998	0.0052	0.0008	1.78	2	0.0258	h-ui-veg
4_5_012	1023	s	42	5	43	-	-	-	-	-	-	6244	127249	0.0255	0.0032	1.39	1.3	3187	127249	0.0053	0.0009	1.86	1.8	0.0255	h-ui-veg
4_5_012	1023	s	42	6	44	-	-	-	-	-	-	6199	130847	0.0246	0.0031	1.42	1.31	3213	130847	0.0051	0.0009	1.91	1.79	0.0246	h-ui-veg
4_5_012	1023	s	42	7	42	-	-	-	-	-	-	6759	142400	0.0247	0.0032	1.44	1.25	3624	142400	0.0053	0.0009	1.82	1.69	0.0247	h-ui-veg
4_5_012	1023	s	42	9	126	-	-	-	-	-	-	20494	401872	0.0265	0.0015	0.65	0.72	10800	401872	0.0056	0.0005	1.06	0.98	0.0265	h-L-aki (akihet)
4_5_012	1023	s	42	10	64	-	-	-	-	-	-	8579	226914	0.0197	0.0021	1.17	1.1	5470	226914	0.0051	0.0005	1.16	1.37	0.0197	h-L-het (akihet)
4_5_012	1023	s	42	11	37.5	-	-	-	-	-	-	3819	91327	0.0221	0.0036	1.8	1.77	2148	91327	0.005	0.0011	2.5	2.345	0.0221	h-L-aki (akihet)
4_5_012	1023	s	42	13	28	-	-	-	-	-	-	4530	93415	0.0252	0.0038	1.67	1.53	2093	93415	0.0047	0.001	2.29	2.21	0.0252	h-ui-veg
4_5_012	1023	s	42	14	44	-	-	-	-	-	-	7268	147572	0.0256	0.0029	1.26	1.21	3351	147572	0.0048	0.0007	1.68	1.75	0.0256	h-ui-veg
4_5_012	1023	s	42	15	30	-	-	-	-	-	-	4616	91189	0.0263	0.004	1.7	1.52	2017	91189	0.0046	0.0009	2.14	2.25	0.0263	h-ui-veg
4_5_012	1023	s	42	16	30	-	-	-	-	-	-	4290	88072	0.0253	0.0032	1.42	1.57	2018	88072	0.0048	0.001	2.23	2.26	0.0253	h-ui-veg
4_5_012	1023	s	42	17	30	-	-	-	-	-	-	4329	86841	0.0259	0.0038	1.62	1.56	1979	86841	0.0048	0.0009	2.17	2.28	0.0259	h-ui-veg
4_5_012	1023	s	42	19	28	-	-	-	-	-	-	4169	79730	0.0272	0.0043	1.79	1.6	1821	79730	0.0048	0.001	2.23	2.37	0.0272	h-ui-veg
4_5_012	1023	s	42	23	390	-	-	-	-	-	-	61766	1173104	0.0274	0.0011	0.46	0.41	38162	1173104	0.0068	0.0003	0.5	0.52	0.0274	f-L-akihet
4_5_013	1023	s	43	3	30	-	-	-	-	-	-	4983	104667	0.0248	0.0034	1.56	1.46	2877	104667	0.0058	0.001	1.89	1.89	0.0248	h-ui-veg
4_5_013	1023	s	43	4	36	-	-	-	-	-	-	5751	123099	0.0243	0.0031	1.45	1.36	3437	123099	0.0059	0.0008	1.51	1.73	0.0243	h-ui-veg
4_5_013	1023	s	43	5	40	-	-	-	-	-	-	7002	148702	0.0245	0.0024	1.11	1.23	4128	148702	0.0058	0.0008	1.54	1.58	0.0245	h-ui-veg
4_5_013	1023	s	43	6	37	-	-	-	-	-	-	6141	129838	0.0246	0.0029	1.31	1.31	3614	129838	0.0058	0.0009	1.67	1.69	0.0246	h-ui-veg
4_5_013	1023	s	43	10	52	-	-	-	-	-	-	4228	93503	0.0235	0.0035	1.69	1.58	2552	93503	0.0057	0.001	2.02	2.01	0.0235	h-ui-veg
4_5_013	1023	s	43	11	61	-	-	-	-	-	-	5158	112403	0.0239	0.0032	1.52	1.43	3038	112403	0.0057	0.001	1.94	1.84	0.0239	h-ui-veg
4_5_013	1023	s	43	12	62	-	-	-	-	-	-	5164	106704	0.0252	0.0033	1.47	1.43	3007	106704	0.0059	0.001	1.9	1.85	0.0252	h-ui-veg
4_5_013	1023	s	43	13	38	-	-	-	-	-	-	4076	88203	0.024	0.0036	1.66	1.61	2281	88203	0.0054	0.001	2.09	2.12	0.024	h-ui-veg
4_5_013	1023	s	43	14	43	-	-	-	-	-	-	5186	108041	0.025	0.003	1.34	1.43	2993	108041	0.0058	0.0008	1.52	1.86	0.025	h-ui-veg
4_5_013	1023	s	43	15	37	-	-	-	-	-	-	5311	107270	0.0257	0.0034	1.47	1.41	2853	107270	0.0056	0.0008	1.69	1.9	0.0257	h-ui-veg
4_5_013	1023	s	43	16	38	-	-	-	-	-	-	3143	68218	0.024	0.0036	1.7	1.83	1869	68218	0.0057	0.0012	2.28	2.35	0.024	h-ui-veg
4_5_013	1023	s	43	17	62	-	-	-	-	-	-	12026	250229	0.025	0.002	0.89	0.94	6568	250229	0.0055	0.0006	1.25	1.25	0.025	h-ui-veg
4_5_013	1023	s	43	18	28	-	-	-	-	-	-	4498	93134	0.0251	0.0036	1.62	1.53	2456	93134	0.0055	0.001	2.12	2.05	0.0251	h-ui-veg
4_5_013	1023	s	43	20	38	-	-	-	-	-	-	6514	131063	0.0258	0.0035	1.53	1.28	3442	131063	0.0055	0.0008	1.68	1.73	0.0258	h-ui-veg
4_5_014	1023	s	44	3	36	-	-	-	-	-	-	5133	108837	0.0245	0.0029	1.34	1.43	3091	108837	0.006	0.001	1.81	1.83	0.0245	h-ui-veg
4_5_014	1023	s	44	4	36	-	-	-	-	-	-	6471	127897	0.0263	0.0029	1.21	1.28	3789	127897	0.0062	0.0008	1.5	1.65	0.0263	h-ui-veg
4_5_014	1023	s	44	5	22	-	-	-	-	-	-	3358	68080	0.0256	0.004	1.74	1.78	1915	68080	0.0059	0.0011	2.13	2.32	0.0256	h-ui-veg
4_5_014	1023	s	44	6	30	-	-	-	-	-	-	4317	92277	0.0243	0.0027	1.24	1.56	2583	92277	0.0059	0.0011	2.09	2	0.0243	h-ui-veg
4_5_014	1023	s	44	7	22	-	-	-	-	-	-	3087	64173	0.025	0.0033	1.48	1.85	1756	64173	0.0057	0.0011	2.16	2.42	0.025	h-ui-veg
4_5_014	1023	s	44	8	23	-	-	-	-	-	-	2194	45536	0.0251	0.0052	2.34	2.19	1259	45536	0.0058	0.0014	2.76	2.86	0.0251	h-ui-veg
4_5_014	1023	s	44	9	36	-	-	-	-	-	-	3362	75884	0.023	0.0035	1.68	1.77	1983	75884	0.0055	0.0011	2.25	2.28	0.023	h-ui-veg
4_5_014	1023	s	44	11	89	-	-	-	-	-	-	9322	315147	0.0154	0.0014	0.98	1.05	6766	315147	0.0045	0.0004	1	1.23	0.0154	h-S-het
4_5_014	1023	s	44	13	24	-	-	-	-	-	-	3363	66497	0.0263	0.0047	2	1.77	1866	66497	0.0059	0.0011	2.12	2.35	0.0263	h-ui-veg
4_5_014	1023	s	44	14	30	-	-	-	-	-	-	4729	96402	0.0255	0.0036	1.58	1.5	2771	96402	0.006	0.001	1.91	1.93	0.0255	h-ui-veg
4_5_014	1023	s	44	15	30	-	-	-	-	-	-	5455	101699	0.0279	0.0038	1.53	1.4	2811	101699	0.0058	0.0011	2.1	1.92	0.0279	h-ui-veg
4_5_014	1023	s	44	16	28	-	-	-	-	-	-	4681	93596	0.026	0.0035	1.48	1.51	2516	93596	0.0056	0.001	2.02	2.02	0.026	h-ui-veg
4_5_014	1023	s	44	18	23	-	-	-	-	-	-	3500	67156	0.0271	0.0044	1.83	1.74	1836	67156	0.0057	0.0013	2.51	2.37	0.0271	h-ui-veg
4_5_014	1023	s	44	19	46	-	-	-	-	-	-	8002	162857	0.0256	0.0026	1.14	1.15	4603	162857	0.0059	0.0008	1.44	1.5	0.0256	h-ui-veg
4_5_014	1023	s	44	20	22	-	-	-	-	-	-	3460	67464	0.0267	0.004	1.69	1.75	1861	67464	0.0058	0.0013	2.49	2.35	0.0267	h-ui-veg
4_5_014	1023	s	44	21	37	-	-	-	-	-	-	6260	128443	0.0253	0.0029	1.26	1.3	3421	128443	0.0056	0.0008	1.67	1.74	0.0253	h-ui-veg
4_5_014	1023	s	44	22	24	-	-	-	-	-	-	3972	83495	0.0247	0.0032	1.47	1.63	2270	83495	0.0057	0.0011	2.21	2.13	0.0247	h-ui-veg
4_5_030	1023	s	45	3	76	-	-	-	-	-	-	10538	193687	0.0283	0.0028	1.11	1	5360	193687	0.0058	0.0007	1.41	1.39	0.0283	h-ui-veg
4_5_030	1023	s	45	4	44	-	-	-	-	-	-	5911	106341	0.0289	0.0033	1.27	1.34	3131	106341	0.0062	0.0011	1.92	1.82	0.0289	h-ui-veg
4_5_030	1023	s	45	5	43	-	-	-	-	-	-	6036	109764	0.0286	0.0038	1.49	1.33	3101	109764	0.0059	0.0009	1.71	1.82	0.0286	h-ui-veg
4_5_030	1023	s	45	6	42	-	-	-	-	-	-	6086	112005	0.0283	0.0036	1.41	1.32	3247	112005	0.0061	0.001	1.87	1.78	0.0283	h-ui-veg
4_5_030	1023	s	45	7	43	-	-	-	-	-	-	5122	97890	0.0272	0.0031	1.29	1.44	2744	97890	0.0059	0.0009	1.71	1.94	0.0272	h-ui-veg
4_5_030	1023	s	45	8	36	-	-	-	-	-	-	4645	93598	0.0258	0.0032	1.4	1.51	2587	93598	0.0058	0.0009	1.66	2	0.0258	h-ui-veg
4_5_030	1023	s	45	9	38	-	-	-	-	-	-	5683	108924	0.0271	0.0032	1.34	1.37	3101	108924	0.006	0.001	1.9	1.82	0.0271	h-ui-veg
4_5_030	1023	s	45	10	61	-	-	-	-	-	-	8810	170453	0.0269	0.0025	1.03	1.1	4684	170453	0.0058	0.0008	1.49	1.48	0.0269	h-ui-veg
4_5_030	1023	s	45	11	37	-	-	-	-	-	-	5859	114312	0.0267	0.0035	1.46	1.35	3208	114312	0.0059	0.0009	1.67	1.79	0.0267	h-ui-veg
4_5_030	1023	s	45	12	36	-	-	-	-	-	-	6865	126634	0.0282	0.003	1.2	1.25	3509	126634	0.0058	0.0009	1.73	1.72	0.0282	h-ui-veg
4_5_030	1023	s	45	13	23	-	-	-	-	-	-	5198	99064	0.0273	0.0034	1.41	1.43	2740	99064	0.0058	0.001	1.9	1.94	0.0273	h-ui-veg
4_5_030	1023	s	45	18	98	-	-	-	-	-	-	17140	488249	0.0183	0.0012	0.76	0.78	11657	488249	0.005	0.0005	1.04	0.94	0.0183	h-ui-het
4_5_030	1023	s	45	19	38	-	-	-	-	-	-	7803	151677	0.0268	0.0026	1.07	1.17	4290	151677	0.0059	0.0008	1.5	1.55	0.0268	h-ui-veg
4_5_030	1023	s	45	20	30	-	-	-	-	-	-	5505	103701	0.0276	0.0035	1.42	1.39	2863	103701	0.0058	0.001	1.99	1.9	0.0276	h-ui-veg
4_5_030	1023	s	45	21	30	-	-	-	-	-	-	4907	90554	0.0282	0.004	1.58	1.47	2638	90554	0.0061	0.0011	2.07	1.98	0.0282	h-ui-veg
4_5_030	1023	s	45	22	30	-	-	-	-	-	-	6108	112803	0.0282	0.0028	1.11	1.32	3116	112803	0.0058	0.0008	1.63	1.82	0.0282	h-ui-veg
4_5_030	1023	s	45	23	58	-	-	-	-	-	-	10446	201244	0.027	0.0025	1.04	1.01	5638	201244	0.0059	0.0008	1.48	1.35	0.027	h-ui-veg
4_5_030	1023	s	45	24	30	-	-	-	-	-	-	5696	105801	0.028	0.003	1.2	1.37	2918	105801	0.0058	0.001	1.85	1.88	0.028	h-ui-veg
4_5_030	1023	s	45	25	39	-	-	-	-	-	-	7864	148126	0.0276	0.0026	1.05	1.16	4210	148126	0.006	0.0008	1.55	1.57	0.0276	h-ui-veg
4_5_030	1023	s	45	26	27	-	-	-	-	-	-	3470	72187	0.025	0.0045	2.02	1.74	1903	72187	0.0055	0.001	2.07	2.33	0.025	h-ui-veg
4_5_030	1023	s	45	27	68	-	-	-	-	-	-	7026	209232	0.0175	0.0019	1.19	1.22	4706	209232	0.0047	0.0006	1.37	1.48	0.0175	h-S-het
4_5_030	1023	s	45	28	44	-	-	-	-	-	-	7965	151385	0.0274	0.0027	1.11	1.16	4415	151385	0.0061	0.0008	1.49	1.53	0.0274	h-ui-veg
4_5_030	1023	s	45	29	38	-	-	-	-	-	-	6692	136211	0.0255	0.0028	1.24	1.26	3515	136211	0.0054	0.0008	1.66	1.71	0.0255	h-ui-veg
4_5_030	1023	s	45	30	22	-	-	-	-	-	-	3304	65287	0.0263	0.0043	1.81	1.79	1782	65287	0.0057	0.0012	2.43	2.41	0.0263	h-ui-veg
4_5_030	1023	s	45	31	24	-	-	-	-	-	-	4194	80324	0.0272	0.0038	1.56	1.59	2298	80324	0.006	0.0012	2.23	2.12	0.0272	h-ui-veg
4_5_030	1023	s	45	32	16	-	-	-	-	-	-	2573	51436	0.026	0.0043	1.84	2.03	1418	51436	0.0058	0.0013	2.57	2.7	0.026	h-ui-veg
4_5_030	1023	s	45	33	22	-	-	-	-	-	-	3312	65465	0.0263	0.0042	1.77	1.79	1822	65465	0.0058	0.0013	2.49	2.38	0.0263	h-ui-veg
4_5_030	1023	s	45	41	620	-	-	-	-	-	-	82563	3.19861e+06	0.0134	0.0006	0.4633	0.44	59389.3	3198610	0.0039	0.0002	0.5233	0.5167	0.0134	f-L-aki
4_5_040	1023	s	46	11	44	-	-	-	-	-	-	6884	141071	0.0254	0.0033	1.46	1.24	3086	141071	0.0046	0.0007	1.75	1.82	0.0254	h-ui-veg
4_5_040	1023	s	46	12	37	-	-	-	-	-	-	5730	120278	0.0248	0.0026	1.18	1.36	2684	120278	0.0047	0.001	2.37	1.96	0.0248	h-ui-veg
4_5_040	1023	s	46	13	37	-	-	-	-	-	-	6721	135638	0.0258	0.003	1.28	1.26	3031	135638	0.0047	0.0007	1.68	1.84	0.0258	h-ui-veg
4_5_040	1023	s	46	14	43	-	-	-	-	-	-	7213	144128	0.026	0.0031	1.33	1.21	3252	144128	0.0047	0.0008	2	1.78	0.026	h-ui-veg
4_5_040	1023	s	46	15	52	-	-	-	-	-	-	9425	187152	0.0262	0.0023	0.99	1.06	4147	187152	0.0046	0.0006	1.4	1.57	0.0262	h-ui-veg
4_5_040	1023	s	46	16	84	-	-	-	-	-	-	12336	370179	0.0173	0.0015	0.98	0.92	7054	370179	0.004	0.0004	1.16	1.2	0.0173	h-ui-het
4_5_040	1023	s	46	17	52	-	-	-	-	-	-	8775	156986	0.0291	0.0029	1.13	1.1	3355	156986	0.0045	0.0006	1.46	1.75	0.0291	h-ui-veg
4_5_040	1023	s	46	18	38	-	-	-	-	-	-	6424	112936	0.0296	0.0033	1.27	1.29	2440	112936	0.0045	0.0008	1.9	2.05	0.0296	h-ui-veg
4_5_040	1023	s	46	19	24	-	-	-	-	-	-	3938	78882	0.026	0.004	1.74	1.64	1697	78882	0.0045	0.001	2.51	2.46	0.026	h-ui-veg
4_5_040	1023	s	46	20	24	-	-	-	-	-	-	4171	84150	0.0258	0.0039	1.67	1.59	1867	84150	0.0047	0.0011	2.65	2.34	0.0258	h-ui-veg
4_5_040	1023	s	46	21	54	-	-	-	-	-	-	9051	188962	0.0249	0.0021	0.95	1.08	4211	188962	0.0047	0.0007	1.79	1.56	0.0249	h-ui-veg
4_5_044	1023	s	47	3	162	-	-	-	-	-	-	31729	587683	0.0281	0.0014	0.57	0.58	15097	587683	0.0054	0.0004	0.88	0.83	0.0281	h-ui-veg
4_5_044	1023	s	47	4	120	-	-	-	-	-	-	23865	459129	0.027	0.0017	0.7	0.67	11224	459129	0.0051	0.0004	0.94	0.96	0.027	h-ui-veg
4_5_044	1023	s	47	5	108	-	-	-	-	-	-	20904	399162	0.0272	0.0018	0.75	0.71	9487	399162	0.005	0.0005	1.07	1.04	0.0272	h-ui-veg
4_5_044	1023	s	47	6	104	-	-	-	-	-	-	13314	409634	0.0169	0.0012	0.82	0.88	8380	409634	0.0043	0.0005	1.2	1.11	0.0169	h-L-het (akihet)
4_5_044	1023	s	47	7	669	-	-	-	-	-	-	109137	1931704	0.0294	0.0009	0.34	0.31	51320	1931704	0.0056	0.0002	0.44	0.45	0.0294	h-L-aki (akihet)
4_5_044	1023	s	47	11	134	-	-	-	-	-	-	28369	516032	0.0286	0.0019	0.73	0.61	12512	516032	0.0051	0.0004	0.89	0.91	0.0286	h-ui-veg
4_5_044	1023	s	47	12	78	-	-	-	-	-	-	15936	292670	0.0283	0.0023	0.9	0.82	7105	292670	0.0051	0.0005	1.2	1.2	0.0283	h-ui-veg
4_5_044	1023	s	47	13	68	-	-	-	-	-	-	11026	208493	0.0275	0.0023	0.95	0.98	4818	208493	0.0048	0.0007	1.53	1.46	0.0275	h-ui-veg
4_5_044	1023	s	47	14	60	-	-	-	-	-	-	9399	177496	0.0275	0.0027	1.1	1.06	4254	177496	0.005	0.0007	1.49	1.55	0.0275	h-ui-veg
4_5_044	1023	s	47	17	78	-	-	-	-	-	-	14253	296879	0.025	0.0021	0.96	0.86	7089	296879	0.005	0.0007	1.48	1.2	0.025	h-ui-veg
4_5_044	1023	s	47	18	78	-	-	-	-	-	-	13971	266814	0.0272	0.0023	0.93	0.87	6700	266814	0.0053	0.0006	1.36	1.24	0.0272	h-ui-veg
4_5_044	1023	s	47	19	60	-	-	-	-	-	-	10061	201793	0.0259	0.0026	1.11	1.03	4927	201793	0.0051	0.0006	1.4	1.44	0.0259	h-ui-veg
4_5_044	1023	s	47	22	393	-	-	-	-	-	-	107656	2020832	0.0277	0.0007	0.29	0.32	63331	2020832	0.0066	0.0002	0.38	0.41	0.0277	f-L-akihet
4_5_045	1023	s	48	3	36	-	-	-	-	-	-	6976	117360	0.0309	0.0032	1.14	1.24	2736	117360	0.0049	0.0008	1.79	1.94	0.0309	h-ui-veg
4_5_045	1023	s	48	4	38	-	-	-	-	-	-	7184	125103	0.0299	0.0035	1.29	1.22	2944	125103	0.0049	0.0007	1.57	1.87	0.0299	h-ui-veg
4_5_045	1023	s	48	5	40	-	-	-	-	-	-	6832	119529	0.0297	0.0032	1.21	1.25	3016	119529	0.0053	0.0008	1.77	1.85	0.0297	h-ui-veg
4_5_045	1023	s	48	8	195	-	-	-	-	-	-	36722	718649	0.0266	0.0014	0.57	0.54	17931	718649	0.0052	0.0004	0.79	0.76	0.0266	h-ui-veg
4_5_045	1023	s	48	9	94	-	-	-	-	-	-	19892	396657	0.0261	0.0017	0.72	0.73	10099	396657	0.0053	0.0004	0.94	1.01	0.0261	h-ui-veg
4_5_045	1023	s	48	10	150	-	-	-	-	-	-	26613	669986	0.0207	0.0012	0.65	0.63	16910	669986	0.0053	0.0004	0.76	0.78	0.0207	h-L-het (akihet)
4_5_045	1023	s	48	13	260	-	-	-	-	-	-	48540	988586	0.0255	0.0012	0.51	0.47	25525	988586	0.0054	0.0003	0.61	0.64	0.0255	h-L-aki (akihet)
4_5_045	1023	s	48	15	121	-	-	-	-	-	-	21973	418094	0.0273	0.0019	0.77	0.7	11005	418094	0.0055	0.0005	1.08	0.97	0.0273	h-ui-veg
4_5_045	1023	s	48	16	24	-	-	-	-	-	-	3639	75020	0.0252	0.0037	1.66	1.71	1812	75020	0.0051	0.0011	2.36	2.38	0.0252	h-ui-veg
4_5_045	1023	s	48	17	22	-	-	-	-	-	-	2982	59229	0.0262	0.0044	1.9	1.88	1494	59229	0.0053	0.0013	2.65	2.62	0.0262	h-ui-veg
4_5_045	1023	s	48	18	23	-	-	-	-	-	-	3855	75652	0.0265	0.0035	1.48	1.66	1943	75652	0.0054	0.0013	2.65	2.3	0.0265	h-ui-veg
4_5_045	1023	s	48	19	38	-	-	-	-	-	-	5748	113070	0.0264	0.0028	1.19	1.36	2921	113070	0.0054	0.0009	1.85	1.88	0.0264	h-ui-veg
4_5_045	1023	s	48	20	44	-	-	-	-	-	-	7256	136532	0.0276	0.003	1.2	1.21	3601	136532	0.0055	0.0008	1.68	1.69	0.0276	h-ui-veg
4_5_045	1023	s	48	31	222	-	-	-	-	-	-	56576	926242	0.0318	0.0012	0.43	0.44	32750	926242	0.0074	0.0004	0.54	0.56	0.0318	f-L-akihet
4_5_002	1023	s	49	3	68	-	-	-	-	-	-	12460	265889	0.0244	0.0025	1.14	0.92	6851	265889	0.0054	0.0006	1.18	1.23	0.0244	h-ui-veg
4_5_002	1023	s	49	4	96	-	-	-	-	-	-	16265	347850	0.0243	0.0017	0.78	0.81	8747	347850	0.0053	0.0005	1.02	1.09	0.0243	h-ui-veg
4_5_002	1023	s	49	6	61	-	-	-	-	-	-	9660	214243	0.0234	0.0023	1.11	1.05	5258	214243	0.0051	0.0006	1.32	1.4	0.0234	h-ui-het
4_5_002	1023	s	49	7	52	-	-	-	-	-	-	7485	167811	0.0232	0.0024	1.15	1.19	4216	167811	0.0053	0.0007	1.59	1.56	0.0232	h-ui-veg
4_5_002	1023	s	49	8	84	-	-	-	-	-	-	21188	444995	0.0248	0.0015	0.68	0.71	11038	444995	0.0052	0.0004	0.95	0.97	0.0248	h-ui-veg
4_5_002	1023	s	49	12	52	-	-	-	-	-	-	12057	271879	0.0231	0.002	0.97	0.94	6701	271879	0.0052	0.0005	1.17	1.24	0.0231	h-ui-veg
4_5_002	1023	s	49	13	78	-	-	-	-	-	-	14659	321179	0.0237	0.0017	0.79	0.85	7829	321179	0.0051	0.0006	1.21	1.15	0.0237	h-ui-veg
4_5_002	1023	s	49	14	67	-	-	-	-	-	-	12221	281477	0.0226	0.0019	0.92	0.93	6825	281477	0.0051	0.0006	1.23	1.23	0.0226	h-ui-veg
4_5_002	1023	s	49	16	30	-	-	-	-	-	-	6143	120597	0.0265	0.0028	1.2	1.32	3523	120597	0.0061	0.0011	1.93	1.71	0.0265	h-ui-aki (akihet)
4_5_002	1023	s	49	17	56	-	-	-	-	-	-	11857	236241	0.0261	0.0023	1	0.95	6794	236241	0.006	0.0007	1.29	1.23	0.0261	h-ui-veg
4_5_002	1023	s	49	18	68	-	-	-	-	-	-	11684	312957	0.0194	0.0018	1.04	0.95	7944	312957	0.0053	0.0006	1.17	1.14	0.0194	h-ui-veg
4_5_002	1023	s	49	20	43	-	-	-	-	-	-	8484	165078	0.0267	0.0028	1.17	1.12	4814	165078	0.0061	0.0008	1.44	1.47	0.0267	h-ui-veg
4_5_002	1023	s	49	21	40	-	-	-	-	-	-	7532	150555	0.026	0.0028	1.2	1.19	4315	150555	0.006	0.0008	1.49	1.55	0.026	h-ui-veg
4_5_002	1023	s	49	22	43	-	-	-	-	-	-	8225	160877	0.0266	0.0027	1.15	1.14	4750	160877	0.0062	0.0008	1.46	1.48	0.0266	h-ui-veg
4_5_002	1023	s	49	23	43	-	-	-	-	-	-	6608	135042	0.0254	0.0032	1.41	1.27	3919	135042	0.0061	0.0009	1.71	1.62	0.0254	h-ui-veg
4_5_002	1023	s	49	24	78	-	-	-	-	-	-	12345	263809	0.0243	0.0021	0.98	0.93	6624	263809	0.0053	0.0006	1.3	1.25	0.0243	h-ui-veg
4_5_003B	1023	s	51	4	36	-	-	-	-	-	-	10393	212060	0.0255	0.0023	1.03	1.01	6531	212060	0.0065	0.0008	1.38	1.26	0.0255	h-ui-veg
4_5_003B	1023	s	51	5	26	-	-	-	-	-	-	6475	131814	0.0255	0.0025	1.09	1.28	4109	131814	0.0065	0.001	1.75	1.59	0.0255	h-ui-veg
4_5_003B	1023	s	51	6	50	-	-	-	-	-	-	16748	328854	0.0265	0.0018	0.77	0.8	10369	328854	0.0066	0.0006	1.1	1	0.0265	h-ui-veg
4_5_003B	1023	s	51	7	22	-	-	-	-	-	-	6512	125472	0.027	0.0031	1.28	1.28	4046	125472	0.0068	0.001	1.61	1.6	0.027	h-ui-veg
4_5_003B	1023	s	51	8	21	-	-	-	-	-	-	5864	109018	0.028	0.003	1.19	1.35	3435	109018	0.0066	0.001	1.66	1.74	0.028	h-ui-veg
4_5_003B	1023	s	51	9	37	-	-	-	-	-	-	10052	192000	0.0272	0.0027	1.12	1.03	6074	192000	0.0066	0.0007	1.15	1.31	0.0272	h-ui-veg
4_5_003B	1023	s	51	10	28	-	-	-	-	-	-	7695	151109	0.0265	0.0026	1.09	1.18	4851	151109	0.0067	0.0009	1.51	1.46	0.0265	h-ui-veg
4_5_003B	1023	s	51	11	56	-	-	-	-	-	-	17616	322658	0.0284	0.002	0.8	0.78	10707	322658	0.007	0.0006	1.04	0.99	0.0284	h-ui-veg
4_5_003B	1023	s	51	12	24	-	-	-	-	-	-	5652	104354	0.0282	0.0033	1.31	1.37	3308	104354	0.0066	0.001	1.74	1.77	0.0282	h-ui-veg
4_5_004	1023	s	52	3	30	-	-	-	-	-	-	4639	100453	0.024	0.0033	1.53	1.51	2620	100453	0.0055	0.0009	1.89	1.98	0.024	h-ui-veg
4_5_004	1023	s	52	5	23	-	-	-	-	-	-	3630	71572	0.0264	0.004	1.7	1.71	1854	71572	0.0054	0.001	2.14	2.36	0.0264	h-ui-veg
4_5_004	1023	s	52	6	24	-	-	-	-	-	-	4040	81070	0.0259	0.004	1.74	1.62	2166	81070	0.0056	0.0011	2.12	2.18	0.0259	h-ui-veg
4_5_004	1023	s	52	7	20	-	-	-	-	-	-	3422	69041	0.0258	0.0043	1.88	1.76	1838	69041	0.0056	0.0011	2.13	2.37	0.0258	h-ui-veg
4_5_004	1023	s	52	9	20	-	-	-	-	-	-	3466	71714	0.0251	0.0043	1.94	1.75	2027	71714	0.0059	0.001	1.91	2.26	0.0251	h-ui-veg
4_5_004	1023	s	52	10	23	-	-	-	-	-	-	4157	84871	0.0255	0.0034	1.51	1.6	2303	84871	0.0057	0.001	1.94	2.12	0.0255	h-ui-veg
4_5_004	1023	s	52	11	22	-	-	-	-	-	-	3474	67692	0.0267	0.004	1.69	1.75	1859	67692	0.0058	0.0011	2.13	2.36	0.0267	h-ui-veg
4_5_004	1023	s	52	12	23	-	-	-	-	-	-	3740	72103	0.027	0.0042	1.75	1.69	2022	72103	0.0059	0.0012	2.26	2.26	0.027	h-ui-veg
4_5_004	1023	s	52	13	21	-	-	-	-	-	-	3534	68200	0.0269	0.0037	1.56	1.73	1950	68200	0.006	0.0013	2.39	2.3	0.0269	h-ui-veg
4_5_004	1023	s	52	14	24	-	-	-	-	-	-	4600	88820	0.0269	0.0039	1.64	1.52	2535	88820	0.006	0.001	1.9	2.02	0.0269	h-ui-veg
4_5_004	1023	s	52	15	16	-	-	-	-	-	-	2657	50183	0.0275	0.0048	1.98	2	1413	50183	0.0059	0.0014	2.75	2.7	0.0275	h-ui-veg
4_5_004	1023	s	52	16	24	-	-	-	-	-	-	3927	100452	0.0203	0.0025	1.38	1.63	2681	100452	0.0056	0.001	2.1	1.96	0.0203	h-ui-het
4_5_004	1023	s	52	17	30	-	-	-	-	-	-	4723	96096	0.0256	0.0035	1.52	1.5	2532	96096	0.0055	0.001	2.13	2.02	0.0256	h-ui-veg
4_5_004	1023	s	52	18	36	-	-	-	-	-	-	5972	115796	0.0268	0.0028	1.2	1.33	3262	115796	0.0059	0.0009	1.77	1.78	0.0268	h-ui-veg
4_5_004	1023	s	52	19	33	-	-	-	-	-	-	6171	122397	0.0262	0.0029	1.25	1.31	3316	122397	0.0057	0.0009	1.71	1.76	0.0262	h-ui-veg
4_5_004	1023	s	52	20	30	-	-	-	-	-	-	5834	111739	0.0272	0.0027	1.13	1.35	3230	111739	0.0061	0.001	1.86	1.79	0.0272	h-ui-veg
4_5_004	1023	s	52	22	30	-	-	-	-	-	-	6530	124759	0.0272	0.0026	1.09	1.28	3781	124759	0.0064	0.0009	1.5	1.66	0.0272	h-ui-veg
4_5_004	1023	s	52	23	36	-	-	-	-	-	-	8220	169166	0.0253	0.0026	1.14	1.14	4706	169166	0.0058	0.0008	1.51	1.48	0.0253	h-ui-veg
4_5_004	1023	s	52	24	24	-	-	-	-	-	-	5099	103569	0.0256	0.0032	1.42	1.44	2796	103569	0.0057	0.001	2.08	1.92	0.0256	h-ui-veg
4_5_004	1023	s	52	25	50	-	-	-	-	-	-	8240	304598	0.0141	0.0014	1.11	1.12	5939	304598	0.0041	0.0004	1.19	1.31	0.0141	h-ui-het
4_5_004	1023	s	52	26	52	-	-	-	-	-	-	13751	298955	0.0239	0.002	0.92	0.88	7634	298955	0.0054	0.0005	1.04	1.16	0.0239	h-ui-veg
4_5_005	1023	s	53	5	30	-	-	-	-	-	-	4545	92644	0.0255	0.0036	1.58	1.53	2601	92644	0.0059	0.0011	2.12	1.99	0.0255	h-ui-veg
4_5_005	1023	s	53	6	23	-	-	-	-	-	-	3167	63332	0.026	0.0039	1.69	1.83	1821	63332	0.006	0.0013	2.48	2.38	0.026	h-ui-veg
4_5_005	1023	s	53	7	28	-	-	-	-	-	-	4707	89672	0.0273	0.0042	1.7	1.5	2553	89672	0.006	0.001	1.96	2.01	0.0273	h-ui-veg
4_5_005	1023	s	53	8	30	-	-	-	-	-	-	4735	96990	0.0254	0.0033	1.47	1.5	2763	96990	0.006	0.0011	2.1	1.93	0.0254	h-ui-veg
4_5_005	1023	s	53	9	20	-	-	-	-	-	-	2826	58627	0.0251	0.0051	2.27	1.93	1641	58627	0.0059	0.0013	2.54	2.51	0.0251	h-ui-veg
4_5_005	1023	s	53	11	23	-	-	-	-	-	-	3725	80574	0.024	0.0038	1.77	1.68	2133	80574	0.0056	0.0011	2.29	2.2	0.024	h-ui-veg
4_5_005	1023	s	53	12	38	-	-	-	-	-	-	6991	139314	0.0261	0.0026	1.12	1.23	3757	139314	0.0057	0.0009	1.8	1.66	0.0261	h-ui-veg
4_5_005	1023	s	53	13	40	-	-	-	-	-	-	8574	171524	0.026	0.0025	1.09	1.11	4869	171524	0.006	0.0007	1.38	1.46	0.026	h-ui-veg
4_5_005	1023	s	53	14	49	-	-	-	-	-	-	9867	197258	0.026	0.0023	0.99	1.04	5599	197258	0.006	0.0008	1.49	1.36	0.026	h-ui-veg
4_5_005	1023	s	53	15	52	-	-	-	-	-	-	11665	238387	0.0254	0.0022	0.97	0.95	6738	238387	0.0059	0.0007	1.23	1.24	0.0254	h-ui-veg
4_5_005	1023	s	53	16	61	-	-	-	-	-	-	14675	287147	0.0266	0.0018	0.77	0.85	8105	287147	0.0059	0.0006	1.05	1.13	0.0266	h-ui-veg
4_5_005	1023	s	53	17	61	-	-	-	-	-	-	13334	266191	0.026	0.0021	0.9	0.89	7545	266191	0.0059	0.0006	1.22	1.17	0.026	h-ui-veg
4_5_005	1023	s	53	18	37	-	-	-	-	-	-	6337	125761	0.0262	0.0032	1.35	1.29	3674	125761	0.0061	0.0009	1.63	1.68	0.0262	h-ui-veg
4_5_006	1023	s	54	3	23	-	-	-	-	-	-	3801	74292	0.0266	0.004	1.7	1.67	1740	74292	0.0049	0.0012	2.78	2.43	0.0266	h-ui-veg
4_5_006	1023	s	54	4	20	-	-	-	-	-	-	3690	69501	0.0276	0.0049	1.99	1.7	1582	69501	0.0048	0.0011	2.66	2.55	0.0276	h-ui-veg
4_5_006	1023	s	54	6	24	-	-	-	-	-	-	3800	70131	0.0282	0.0046	1.81	1.67	1539	70131	0.0046	0.0011	2.72	2.58	0.0282	h-ui-veg
4_5_006	1023	s	54	7	30	-	-	-	-	-	-	4541	90871	0.026	0.0035	1.52	1.53	1990	90871	0.0046	0.0009	2.12	2.27	0.026	h-ui-veg
4_5_006	1023	s	54	9	30	-	-	-	-	-	-	4662	90815	0.0267	0.0039	1.62	1.51	2102	90815	0.0049	0.0011	2.5	2.21	0.0267	h-ui-veg
4_5_006	1023	s	54	10	30	-	-	-	-	-	-	4858	89435	0.0282	0.0038	1.49	1.48	2043	89435	0.0048	0.001	2.26	2.24	0.0282	h-ui-veg
4_5_006	1023	s	54	11	28	-	-	-	-	-	-	4256	78011	0.0284	0.0034	1.33	1.58	1835	78011	0.0049	0.0011	2.56	2.37	0.0284	h-ui-veg
4_5_006	1023	s	54	12	22	-	-	-	-	-	-	2917	57088	0.0266	0.0047	1.97	1.91	1353	57088	0.005	0.0012	2.79	2.75	0.0266	h-ui-veg
4_5_006	1023	s	54	13	43	-	-	-	-	-	-	6877	213730	0.0167	0.0017	1.12	1.23	4522	213730	0.0044	0.0006	1.44	1.51	0.0167	h-ui-het
4_5_006	1023	s	54	14	24	-	-	-	-	-	-	3967	90232	0.0229	0.0033	1.64	1.63	1661	90232	0.0039	0.0009	2.63	2.48	0.0229	h-ui-veg
4_5_006	1023	s	54	15	33	-	-	-	-	-	-	6082	124897	0.0253	0.0035	1.56	1.32	2844	124897	0.0048	0.0008	1.87	1.9	0.0253	h-ui-veg
4_5_006	1023	s	54	16	23	-	-	-	-	-	-	4030	80561	0.026	0.004	1.7	1.62	1754	80561	0.0046	0.001	2.36	2.42	0.026	h-ui-veg
4_5_006	1023	s	54	17	24	-	-	-	-	-	-	3752	72667	0.0269	0.0043	1.79	1.68	1608	72667	0.0046	0.0011	2.71	2.52	0.0269	h-ui-veg
4_5_006	1023	s	54	18	21	-	-	-	-	-	-	3937	74352	0.0275	0.0044	1.79	1.64	1677	74352	0.0047	0.0011	2.54	2.47	0.0275	h-ui-veg
4_5_006	1023	s	54	19	30	-	-	-	-	-	-	5358	106072	0.0263	0.0033	1.4	1.41	2417	106072	0.0048	0.0009	2.1	2.06	0.0263	h-ui-veg
4_5_006	1023	s	54	22	36	-	-	-	-	-	-	6587	124591	0.0275	0.003	1.23	1.27	2836	124591	0.0048	0.0007	1.74	1.9	0.0275	h-ui-veg
4_5_006	1023	s	54	23	30	-	-	-	-	-	-	6074	112681	0.028	0.0032	1.27	1.32	2476	112681	0.0046	0.0007	1.71	2.04	0.028	h-ui-veg
4_5_006	1023	s	54	24	30	-	-	-	-	-	-	5184	98420	0.0274	0.0034	1.41	1.43	2162	98420	0.0046	0.001	2.33	2.18	0.0274	h-ui-veg
4_5_015	1023	s	55	3	20	-	-	-	-	-	-	3090	63563	0.0253	0.0044	1.96	1.85	1702	63563	0.0056	0.0013	2.56	2.46	0.0253	h-ui-veg
4_5_015	1023	s	55	4	20	-	-	-	-	-	-	3360	67477	0.0259	0.0036	1.54	1.78	1790	67477	0.0056	0.0013	2.55	2.4	0.0259	h-ui-veg
4_5_015	1023	s	55	5	24	-	-	-	-	-	-	2763	102617	0.014	0.0022	1.8	1.93	2065	102617	0.0042	0.0009	2.31	2.23	0.014	h-ui-het
4_5_015	1023	s	55	6	30	-	-	-	-	-	-	5903	122376	0.0251	0.0029	1.31	1.34	3135	122376	0.0054	0.001	2.18	1.81	0.0251	h-ui-veg
4_5_015	1023	s	55	7	20	-	-	-	-	-	-	3518	68411	0.0267	0.0041	1.7	1.74	1926	68411	0.0059	0.0012	2.34	2.32	0.0267	h-ui-veg
4_5_015	1023	s	55	8	24	-	-	-	-	-	-	3948	79553	0.0258	0.0041	1.76	1.64	2300	79553	0.0061	0.0012	2.19	2.12	0.0258	h-ui-veg
4_5_015	1023	s	55	9	20	-	-	-	-	-	-	3803	75396	0.0262	0.0039	1.66	1.67	2272	75396	0.0063	0.0011	1.88	2.13	0.0262	h-ui-veg
4_5_015	1023	s	55	10	24	-	-	-	-	-	-	4094	86183	0.0247	0.0035	1.6	1.61	2401	86183	0.0058	0.001	1.93	2.07	0.0247	h-ui-veg
4_5_015	1023	s	55	11	20	-	-	-	-	-	-	3556	73962	0.025	0.0037	1.64	1.73	1949	73962	0.0055	0.0011	2.14	2.3	0.025	h-ui-veg
4_5_015	1023	s	55	12	20	-	-	-	-	-	-	3765	78875	0.0248	0.0036	1.6	1.68	2201	78875	0.0059	0.0011	2.11	2.17	0.0248	h-ui-veg
4_5_015	1023	s	55	13	37	-	-	-	-	-	-	7396	149251	0.0258	0.0027	1.19	1.2	4282	149251	0.006	0.0008	1.45	1.55	0.0258	h-ui-veg
4_5_015	1023	s	55	15	50	-	-	-	-	-	-	10372	217624	0.0248	0.0022	1	1.01	6085	217624	0.0059	0.0007	1.37	1.3	0.0248	h-ui-veg
4_5_015	1023	s	55	16	38	-	-	-	-	-	-	8106	173124	0.0243	0.0022	1.03	1.14	4901	173124	0.0059	0.0008	1.45	1.45	0.0243	h-ui-veg
4_5_015	1023	s	55	18	37	-	-	-	-	-	-	7074	181066	0.0203	0.0025	1.35	1.22	5109	181066	0.0059	0.0008	1.43	1.42	0.0203	h-S-het
4_5_016	1023	s	56	3	20	-	-	-	-	-	-	3931	72360	0.0283	0.0039	1.56	1.65	2103	72360	0.0061	0.0012	2.16	2.22	0.0283	h-ui-veg
4_5_016	1023	s	56	4	28	-	-	-	-	-	-	6162	113277	0.0283	0.0032	1.27	1.32	3373	113277	0.0062	0.0011	1.92	1.75	0.0283	h-ui-veg
4_5_016	1023	s	56	5	38	-	-	-	-	-	-	9121	178448	0.0266	0.0025	1.05	1.08	5221	178448	0.0061	0.0008	1.42	1.41	0.0266	h-ui-veg
4_5_016	1023	s	56	8	38	-	-	-	-	-	-	8038	154509	0.0271	0.0025	1.05	1.15	4554	154509	0.0062	0.0007	1.29	1.51	0.0271	h-ui-veg
4_5_016	1023	s	56	9	30	-	-	-	-	-	-	6032	116122	0.027	0.003	1.23	1.33	3446	116122	0.0062	0.001	1.73	1.73	0.027	h-ui-veg
4_5_016	1023	s	56	10	24	-	-	-	-	-	-	4840	89035	0.0283	0.0041	1.64	1.48	2611	89035	0.0062	0.0011	2.06	1.99	0.0283	h-ui-veg
4_5_016	1023	s	56	11	23	-	-	-	-	-	-	4784	91729	0.0271	0.0033	1.36	1.49	2846	91729	0.0065	0.0013	2.17	1.91	0.0271	h-ui-veg
4_5_016	1023	s	56	12	16	-	-	-	-	-	-	3247	59344	0.0285	0.005	1.97	1.81	1750	59344	0.0062	0.0014	2.59	2.43	0.0285	h-ui-veg
4_5_016	1023	s	56	13	20	-	-	-	-	-	-	4319	77512	0.029	0.0038	1.48	1.57	2249	77512	0.0061	0.0011	2.08	2.14	0.029	h-ui-veg
4_5_016	1023	s	56	14	33	-	-	-	-	-	-	7877	152424	0.0269	0.0028	1.17	1.16	4344	152424	0.006	0.0008	1.58	1.54	0.0269	h-ui-veg
4_5_016	1023	s	56	15	24	-	-	-	-	-	-	5426	103838	0.0272	0.0035	1.45	1.4	3029	103838	0.0061	0.0009	1.7	1.85	0.0272	h-ui-veg
4_5_016	1023	s	56	18	17	-	-	-	-	-	-	3187	58336	0.0284	0.0043	1.71	1.83	1756	58336	0.0063	0.0014	2.48	2.43	0.0284	h-ui-veg
4_5_016	1023	s	56	19	24	-	-	-	-	-	-	4902	87997	0.029	0.0039	1.49	1.48	2699	87997	0.0064	0.0012	2.06	1.96	0.029	h-ui-veg
4_5_016	1023	s	56	20	24	-	-	-	-	-	-	4773	86427	0.0287	0.0043	1.69	1.5	2471	86427	0.006	0.0012	2.22	2.05	0.0287	h-ui-veg
4_5_016	1023	s	56	21	23	-	-	-	-	-	-	4658	82263	0.0294	0.0041	1.56	1.51	2464	82263	0.0063	0.0012	2.2	2.05	0.0294	h-ui-veg
4_5_016	1023	s	56	22	24	-	-	-	-	-	-	4596	83131	0.0288	0.0037	1.43	1.52	2342	83131	0.0059	0.0012	2.3	2.1	0.0288	h-ui-veg
4_5_016	1023	s	56	23	37	-	-	-	-	-	-	4816	158518	0.0158	0.0018	1.3	1.47	3370	158518	0.0045	0.0006	1.61	1.74	0.0158	h-ui-het
4_5_016	1023	s	56	24	22	-	-	-	-	-	-	4329	80786	0.0279	0.0039	1.56	1.57	2302	80786	0.006	0.0011	2.1	2.12	0.0279	h-ui-veg
4_5_016	1023	s	56	27	23	-	-	-	-	-	-	4585	85574	0.0279	0.0039	1.55	1.52	2578	85574	0.0063	0.0012	2.21	2	0.0279	h-ui-veg
4_5_016	1023	s	56	28	20	-	-	-	-	-	-	2897	53892	0.028	0.0044	1.77	1.92	1637	53892	0.0064	0.0015	2.62	2.51	0.028	h-ui-veg
4_5_016	1023	s	56	29	28	-	-	-	-	-	-	5921	110417	0.0279	0.0035	1.41	1.34	3475	110417	0.0066	0.0011	1.8	1.73	0.0279	h-ui-veg
4_5_016	1023	s	56	30	37	-	-	-	-	-	-	9222	169291	0.0283	0.0028	1.1	1.08	5234	169291	0.0065	0.0007	1.27	1.41	0.0283	h-ui-veg
4_5_016	1023	s	56	31	37	-	-	-	-	-	-	8503	161409	0.0274	0.0028	1.14	1.12	5023	161409	0.0065	0.0008	1.42	1.44	0.0274	h-ui-veg
4_5_016	1023	s	56	32	16	-	-	-	-	-	-	3534	66578	0.0276	0.0046	1.88	1.74	2046	66578	0.0064	0.0014	2.51	2.25	0.0276	h-ui-veg
4_5_017	1023	s	57	3	56	-	-	-	-	-	-	8829	152206	0.0302	0.0031	1.16	1.1	4953	152206	0.0068	0.0009	1.46	1.45	0.0302	h-ui-veg
4_5_017	1023	s	57	4	57	-	-	-	-	-	-	8991	159903	0.0292	0.0024	0.9	1.09	5448	159903	0.0071	0.0009	1.34	1.38	0.0292	h-ui-veg
4_5_017	1023	s	57	5	62	-	-	-	-	-	-	8313	141044	0.0307	0.0028	1	1.13	4804	141044	0.0071	0.0009	1.48	1.47	0.0307	h-ui-veg
4_5_017	1023	s	57	6	62	-	-	-	-	-	-	9987	181297	0.0286	0.0027	1.06	1.03	5974	181297	0.0069	0.0009	1.43	1.32	0.0286	h-ui-veg
4_5_017	1023	s	57	8	108	-	-	-	-	-	-	13727	484357	0.0147	0.0011	0.84	0.87	10178	484357	0.0044	0.0004	0.93	1	0.0147	h-ui-het (akihet)
4_5_017	1023	s	57	9	144	-	-	-	-	-	-	33405	606494	0.0286	0.0016	0.61	0.57	21666	606494	0.0075	0.0005	0.78	0.69	0.0286	h-ui-aki (akihet)
4_5_017	1023	s	57	10	50	-	-	-	-	-	-	13297	229561	0.0301	0.0024	0.89	0.9	8316	229561	0.0076	0.0008	1.11	1.12	0.0301	h-ui-veg
4_5_017	1023	s	57	11	56	-	-	-	-	-	-	11840	226330	0.0272	0.0022	0.89	0.95	6988	226330	0.0065	0.0007	1.29	1.22	0.0272	h-ui-veg
4_5_017	1023	s	57	12	88	-	-	-	-	-	-	20077	379196	0.0275	0.0018	0.73	0.73	11875	379196	0.0066	0.0006	0.95	0.93	0.0275	h-ui-veg
4_5_017	1023	s	57	13	23	-	-	-	-	-	-	4770	89122	0.0278	0.0039	1.55	1.5	2837	89122	0.0067	0.0011	1.91	1.91	0.0278	h-ui-veg
4_5_017	1023	s	57	14	37	-	-	-	-	-	-	7614	138364	0.0286	0.0029	1.13	1.18	4648	138364	0.007	0.001	1.55	1.5	0.0286	h-ui-veg
4_5_017	1023	s	57	15	42	-	-	-	-	-	-	9545	173072	0.0287	0.0028	1.08	1.06	5570	173072	0.0067	0.0009	1.45	1.37	0.0287	h-ui-veg
4_5_017	1023	s	57	16	20	-	-	-	-	-	-	3896	68173	0.0297	0.0044	1.65	1.66	2238	68173	0.0069	0.0014	2.23	2.15	0.0297	h-ui-veg
4_5_018	1023	s	58	3	44	-	-	-	-	-	-	6673	142098	0.0244	0.0026	1.17	1.26	3982	142098	0.0059	0.0009	1.73	1.61	0.0244	h-ui-veg
4_5_018	1023	s	58	5	94	-	-	-	-	-	-	21609	399382	0.0281	0.0018	0.7	0.7	14369	399382	0.0075	0.0006	0.95	0.85	0.0281	h-ui-aki (akihet)
4_5_018	1023	s	58	8	21	-	-	-	-	-	-	3370	63289	0.0277	0.0046	1.86	1.78	1920	63289	0.0064	0.0013	2.25	2.32	0.0277	h-ui-veg
4_5_018	1023	s	58	9	33	-	-	-	-	-	-	6194	116456	0.0277	0.0032	1.29	1.31	3457	116456	0.0062	0.0009	1.7	1.73	0.0277	h-ui-veg
4_5_018	1023	s	58	10	64	-	-	-	-	-	-	15222	308482	0.0257	0.0022	0.97	0.84	8757	308482	0.006	0.0006	1.13	1.09	0.0257	h-ui-veg
4_5_018	1023	s	58	12	93	-	-	-	-	-	-	18650	371230	0.0261	0.0016	0.69	0.75	10753	371230	0.0061	0.0006	1.14	0.98	0.0261	h-ui-veg
4_5_018	1023	s	58	13	44	-	-	-	-	-	-	9598	178460	0.028	0.0026	1.05	1.05	5354	178460	0.0063	0.0009	1.63	1.39	0.028	h-ui-veg
4_5_018	1023	s	58	15	30	-	-	-	-	-	-	5294	101112	0.0272	0.0034	1.4	1.42	2825	101112	0.0059	0.001	1.86	1.91	0.0272	h-ui-veg
4_5_019	1023	s	59	4	90	-	-	-	-	-	-	8190	353879	0.012	0.0012	1.16	1.12	6439	353879	0.0038	0.0005	1.41	1.26	0.012	h-E-het (akihet)
4_5_019	1023	s	59	5	268	-	-	-	-	-	-	41554	1017418	0.0212	0.001	0.52	0.5	24459	1017418	0.005	0.0002	0.55	0.65	0.0212	h-E-aki (akihet)
4_5_019	1023	s	59	6	40	-	-	-	-	-	-	5592	137100	0.0212	0.0023	1.21	1.37	3448	137100	0.0053	0.0009	1.87	1.73	0.0212	h-ui-veg
4_5_019	1023	s	59	7	30	-	-	-	-	-	-	3492	79191	0.0229	0.0037	1.78	1.74	2165	79191	0.0057	0.0013	2.52	2.18	0.0229	h-ui-veg
4_5_019	1023	s	59	8	28	-	-	-	-	-	-	3875	83349	0.0242	0.0034	1.58	1.65	2484	83349	0.0062	0.0011	2.03	2.04	0.0242	h-ui-veg
4_5_019	1023	s	59	9	22	-	-	-	-	-	-	3254	68893	0.0246	0.0043	1.96	1.8	2049	68893	0.0062	0.0013	2.29	2.25	0.0246	h-ui-veg
4_5_019	1023	s	59	10	40	-	-	-	-	-	-	5275	106518	0.0258	0.0031	1.35	1.42	3433	106518	0.0068	0.001	1.71	1.74	0.0258	h-ui-veg
4_5_019	1023	s	59	11	43	-	-	-	-	-	-	6488	132095	0.0255	0.0036	1.56	1.28	3951	132095	0.0063	0.001	1.81	1.62	0.0255	h-ui-veg
4_5_019	1023	s	59	12	36	-	-	-	-	-	-	5164	106829	0.0251	0.0033	1.45	1.43	3264	106829	0.0064	0.0011	1.91	1.78	0.0251	h-ui-veg
4_5_019	1023	s	59	15	101	-	-	-	-	-	-	17387	412988	0.0219	0.0016	0.8	0.78	12668	412988	0.0064	0.0005	0.83	0.9	0.0219	h-S-het
4_5_019	1023	s	59	16	44	-	-	-	-	-	-	7014	144784	0.0252	0.0028	1.26	1.23	4486	144784	0.0065	0.0008	1.45	1.52	0.0252	h-ui-veg
4_5_019	1023	s	59	17	21	-	-	-	-	-	-	2506	50893	0.0256	0.0044	1.94	2.05	1724	50893	0.0071	0.0016	2.56	2.45	0.0256	h-ui-veg
4_5_019	1023	s	59	18	30	-	-	-	-	-	-	3820	74202	0.0268	0.0039	1.62	1.67	2384	74202	0.0067	0.0014	2.31	2.08	0.0268	h-ui-veg
4_5_019	1023	s	59	19	24	-	-	-	-	-	-	3516	68726	0.0266	0.0037	1.55	1.74	2328	68726	0.0071	0.0013	2.04	2.11	0.0266	h-ui-veg
4_5_020	1023	s	60	4	21	-	-	-	-	-	-	2111	76750	0.0143	0.0031	2.46	2.21	1595	76750	0.0044	0.001	2.55	2.53	0.0143	h-ui-het
4_5_020	1023	s	60	5	36	-	-	-	-	-	-	5689	116475	0.0254	0.0035	1.54	1.36	3285	116475	0.0059	0.0009	1.74	1.77	0.0254	h-ui-veg
4_5_020	1023	s	60	6	20	-	-	-	-	-	-	3589	70862	0.0263	0.0043	1.81	1.72	2081	70862	0.0062	0.0012	2.09	2.23	0.0263	h-ui-veg
4_5_020	1023	s	60	7	23	-	-	-	-	-	-	5344	102165	0.0272	0.003	1.22	1.41	2986	102165	0.0061	0.0011	1.97	1.86	0.0272	h-ui-veg
4_5_020	1023	s	60	8	28	-	-	-	-	-	-	6318	119812	0.0274	0.0037	1.51	1.3	3552	119812	0.0062	0.0011	1.98	1.71	0.0274	h-ui-veg
4_5_020	1023	s	60	9	30	-	-	-	-	-	-	5820	115384	0.0262	0.0032	1.35	1.35	3421	115384	0.0062	0.001	1.77	1.74	0.0262	h-ui-veg
4_5_020	1023	s	60	10	60	-	-	-	-	-	-	14888	289187	0.0268	0.0018	0.75	0.85	8512	289187	0.0062	0.0005	0.96	1.1	0.0268	h-ui-veg
4_5_020	1023	s	60	11	50	-	-	-	-	-	-	11091	216629	0.0266	0.0026	1.1	0.98	6168	216629	0.006	0.0007	1.28	1.3	0.0266	h-ui-veg
4_5_020	1023	s	60	12	36	-	-	-	-	-	-	7392	148402	0.0259	0.0027	1.16	1.2	4201	148402	0.0059	0.0008	1.42	1.57	0.0259	h-ui-veg
4_5_020	1023	s	60	14	38	-	-	-	-	-	-	9254	183231	0.0263	0.0028	1.19	1.07	5145	183231	0.0059	0.0008	1.5	1.42	0.0263	h-ui-veg
4_5_020	1023	s	60	15	50	-	-	-	-	-	-	13533	264218	0.0266	0.0025	1.07	0.89	7501	264218	0.006	0.0007	1.36	1.17	0.0266	h-ui-veg
4_5_021	1023	s	61	4	42	-	-	-	-	-	-	5898	100975	0.0304	0.0043	1.56	1.35	3088	100975	0.0064	0.0009	1.64	1.83	0.0304	h-ui-veg
4_5_021	1023	s	61	5	50	-	-	-	-	-	-	7848	142577	0.0286	0.003	1.18	1.16	4121	142577	0.0061	0.0008	1.53	1.58	0.0286	h-ui-veg
4_5_021	1023	s	61	6	62	-	-	-	-	-	-	11807	197989	0.031	0.003	1.07	0.95	5774	197989	0.0061	0.0007	1.31	1.34	0.031	h-ui-veg
4_5_021	1023	s	61	7	67	-	-	-	-	-	-	7491	239294	0.0163	0.0016	1.09	1.18	5187	239294	0.0045	0.0006	1.54	1.41	0.0163	h-ui-het
4_5_021	1023	s	61	8	42	-	-	-	-	-	-	6694	121327	0.0287	0.0033	1.29	1.26	3545	121327	0.0061	0.0009	1.66	1.71	0.0287	h-ui-veg
4_5_021	1023	s	61	9	33	-	-	-	-	-	-	5260	89892	0.0304	0.0037	1.35	1.43	2784	89892	0.0065	0.0013	2.25	1.93	0.0304	h-ui-veg
4_5_021	1023	s	61	10	24	-	-	-	-	-	-	4507	76516	0.0306	0.0045	1.64	1.54	2356	76516	0.0065	0.0012	2.16	2.1	0.0306	h-ui-veg
4_5_021	1023	s	61	11	20	-	-	-	-	-	-	3540	59585	0.0309	0.0046	1.66	1.74	1872	59585	0.0066	0.0012	2.11	2.35	0.0309	h-ui-veg
4_5_021	1023	s	61	12	22	-	-	-	-	-	-	3724	64423	0.0301	0.0048	1.8	1.69	1856	64423	0.006	0.0012	2.19	2.36	0.0301	h-ui-veg
4_5_021	1023	s	61	13	23	-	-	-	-	-	-	3885	62981	0.0321	0.0047	1.64	1.66	1879	62981	0.0063	0.0012	2.21	2.35	0.0321	h-ui-veg
4_5_021	1023	s	61	14	30	-	-	-	-	-	-	5072	83378	0.0316	0.0045	1.58	1.45	2643	83378	0.0066	0.0013	2.14	1.98	0.0316	h-ui-veg
4_5_021	1023	s	61	15	22	-	-	-	-	-	-	3838	62562	0.0319	0.0048	1.69	1.67	1862	62562	0.0062	0.0014	2.46	2.36	0.0319	h-ui-veg
4_5_021	1023	s	61	16	28	-	-	-	-	-	-	4839	82895	0.0304	0.0041	1.52	1.49	2398	82895	0.0061	0.0011	2.04	2.08	0.0304	h-ui-veg
4_5_022	1023	s	62	3	26	-	-	-	-	-	-	6879	114922	0.0311	0.0037	1.33	1.25	3314	114922	0.006	0.0009	1.74	1.77	0.0311	h-ui-veg
4_5_022	1023	s	62	4	28	-	-	-	-	-	-	5862	106263	0.0287	0.0039	1.51	1.35	2964	106263	0.0058	0.0009	1.76	1.87	0.0287	h-ui-veg
4_5_022	1023	s	62	5	28	-	-	-	-	-	-	5594	97477	0.0298	0.0037	1.39	1.38	2886	97477	0.0062	0.001	1.74	1.89	0.0298	h-ui-veg
4_5_022	1023	s	62	6	50	-	-	-	-	-	-	7637	134532	0.0295	0.0033	1.26	1.18	3944	134532	0.0061	0.0009	1.63	1.62	0.0295	h-ui-veg
4_5_022	1023	s	62	7	38	-	-	-	-	-	-	5359	95594	0.0292	0.0035	1.35	1.41	2677	95594	0.0059	0.0009	1.74	1.96	0.0292	h-ui-veg
4_5_022	1023	s	62	8	30	-	-	-	-	-	-	4577	82071	0.029	0.004	1.54	1.53	2439	82071	0.0062	0.0011	1.93	2.06	0.029	h-ui-veg
4_5_022	1023	s	62	9	30	-	-	-	-	-	-	4942	86134	0.0298	0.0042	1.58	1.47	2375	86134	0.0058	0.0012	2.34	2.08	0.0298	h-ui-veg
4_5_022	1023	s	62	12	52	-	-	-	-	-	-	6928	211137	0.0171	0.0018	1.2	1.23	4449	211137	0.0044	0.0006	1.43	1.52	0.0171	h-ui-het
4_5_022	1023	s	62	14	20	-	-	-	-	-	-	3594	65664	0.0285	0.0045	1.77	1.72	1820	65664	0.0058	0.001	2	2.38	0.0285	h-E-veg
4_5_022	1023	s	62	15	22	-	-	-	-	-	-	4246	76875	0.0287	0.0044	1.69	1.59	2067	76875	0.0056	0.0011	2.19	2.23	0.0287	h-E-veg
4_5_022	1023	s	62	16	24	-	-	-	-	-	-	4634	81478	0.0296	0.0046	1.76	1.52	2285	81478	0.0059	0.0012	2.22	2.13	0.0296	h-ui-veg
4_5_022	1023	s	62	17	30	-	-	-	-	-	-	6506	111517	0.0303	0.0033	1.22	1.28	3154	111517	0.0059	0.001	1.82	1.81	0.0303	h-ui-veg
4_5_022	1023	s	62	18	36	-	-	-	-	-	-	7860	138181	0.0296	0.0027	1	1.17	4049	138181	0.0061	0.0009	1.69	1.6	0.0296	h-ui-veg
4_5_022	1023	s	62	19	28	-	-	-	-	-	-	6248	109060	0.0298	0.0036	1.34	1.31	3072	109060	0.0059	0.001	1.94	1.83	0.0298	h-ui-veg
4_5_022	1023	s	62	20	24	-	-	-	-	-	-	5393	95343	0.0294	0.004	1.51	1.41	2610	95343	0.0057	0.001	2.04	1.99	0.0294	h-ui-veg
4_5_022	1023	s	62	21	24	-	-	-	-	-	-	5275	89819	0.0305	0.0038	1.41	1.43	2430	89819	0.0057	0.001	2.05	2.06	0.0305	h-ui-veg
4_5_022	1023	s	62	22	16	-	-	-	-	-	-	3137	55639	0.0293	0.0058	2.21	1.85	1514	55639	0.0057	0.0013	2.51	2.61	0.0293	h-ui-veg
4_5_022	1023	s	62	23	51	-	-	-	-	-	-	8935	160483	0.029	0.0029	1.11	1.09	4578	160483	0.006	0.0008	1.56	1.5	0.029	h-ui-veg
4_5_023	1023	s	63	3	30	-	-	-	-	-	-	4479	99414	0.0234	0.0036	1.72	1.53	2313	99414	0.0049	0.0009	2	2.11	0.0234	h-ui-veg
4_5_023	1023	s	63	4	36	-	-	-	-	-	-	6082	131385	0.0241	0.0033	1.53	1.32	3099	131385	0.0049	0.0007	1.63	1.82	0.0241	h-ui-veg
4_5_023	1023	s	63	5	28	-	-	-	-	-	-	5549	112170	0.0257	0.0035	1.54	1.38	2622	112170	0.0049	0.0009	2.08	1.98	0.0257	h-ui-veg
4_5_023	1023	s	63	6	20	-	-	-	-	-	-	3749	74279	0.0262	0.0034	1.43	1.68	1674	74279	0.0047	0.001	2.44	2.48	0.0262	h-ui-veg
4_5_023	1023	s	63	7	20	-	-	-	-	-	-	3624	73917	0.0255	0.004	1.76	1.71	1699	73917	0.0048	0.0011	2.57	2.46	0.0255	h-ui-veg
4_5_023	1023	s	63	9	24	-	-	-	-	-	-	3146	111048	0.0147	0.0025	1.89	1.82	2108	111048	0.004	0.0007	1.84	2.2	0.0147	h-ui-het
4_5_023	1023	s	63	10	30	-	-	-	-	-	-	5356	111050	0.0251	0.0028	1.26	1.41	2568	111050	0.0048	0.0009	2.14	2	0.0251	h-ui-veg
4_5_023	1023	s	63	11	16	-	-	-	-	-	-	2792	54144	0.0268	0.0043	1.8	1.95	1190	54144	0.0046	0.0011	2.74	2.94	0.0268	h-ui-veg
4_5_023	1023	s	63	12	22	-	-	-	-	-	-	3714	75371	0.0256	0.0043	1.87	1.69	1740	75371	0.0048	0.0011	2.58	2.43	0.0256	h-L-veg
4_5_023	1023	s	63	13	21	-	-	-	-	-	-	4042	82967	0.0253	0.0041	1.81	1.62	1847	82967	0.0047	0.0011	2.6	2.36	0.0253	h-L-veg
4_5_023	1023	s	63	14	16	-	-	-	-	-	-	2857	61301	0.0242	0.0037	1.7	1.92	1307	61301	0.0045	0.0011	2.87	2.8	0.0242	h-L-veg
4_5_023	1023	s	63	15	16	-	-	-	-	-	-	3128	63977	0.0254	0.0041	1.79	1.84	1467	63977	0.0048	0.0011	2.56	2.65	0.0254	h-ui-veg
4_5_023	1023	s	63	16	21	-	-	-	-	-	-	3784	81486	0.0242	0.0033	1.51	1.67	1844	81486	0.0047	0.0011	2.54	2.36	0.0242	h-ui-veg
4_5_023	1023	s	63	17	24	-	-	-	-	-	-	4776	100997	0.0246	0.0034	1.55	1.49	2364	100997	0.0049	0.0009	2.08	2.09	0.0246	h-ui-veg
4_5_023	1023	s	63	18	43	-	-	-	-	-	-	8934	191709	0.0242	0.0024	1.11	1.09	4361	191709	0.0048	0.0006	1.44	1.54	0.0242	h-ui-veg
4_5_023	1023	s	63	19	21	-	-	-	-	-	-	3491	68994	0.0263	0.0039	1.64	1.74	1576	68994	0.0048	0.001	2.41	2.55	0.0263	h-ui-veg
4_5_023	1023	s	63	20	24	-	-	-	-	-	-	4775	98963	0.0251	0.0033	1.48	1.49	2284	98963	0.0048	0.001	2.26	2.12	0.0251	h-ui-veg
4_5_023	1023	s	63	21	24	-	-	-	-	-	-	4928	95433	0.0269	0.0034	1.42	1.47	2234	95433	0.0049	0.0009	2.11	2.14	0.0269	h-ui-veg
4_5_023	1023	s	63	22	21	-	-	-	-	-	-	3988	81931	0.0253	0.004	1.76	1.63	1892	81931	0.0048	0.001	2.28	2.33	0.0253	h-ui-veg
4_5_023	1023	s	63	23	30	-	-	-	-	-	-	5983	126466	0.0246	0.0028	1.25	1.33	2812	126466	0.0047	0.0007	1.77	1.91	0.0246	h-ui-veg
4_5_023	1023	s	63	24	36	-	-	-	-	-	-	6803	136077	0.026	0.0029	1.23	1.25	3806	136077	0.0059	0.0009	1.64	1.65	0.026	h-ui-veg
4_5_023	1023	s	63	26	37	-	-	-	-	-	-	7759	162916	0.0248	0.0026	1.19	1.17	4442	162916	0.0057	0.0007	1.39	1.52	0.0248	h-ui-veg
4_5_023	1023	s	63	27	28	-	-	-	-	-	-	5562	118806	0.0243	0.0032	1.48	1.38	3215	118806	0.0057	0.0008	1.52	1.79	0.0243	h-ui-veg
4_5_023	1023	s	63	28	20	-	-	-	-	-	-	4201	88726	0.0246	0.0039	1.76	1.59	2223	88726	0.0053	0.001	2.16	2.15	0.0246	h-ui-veg
4_5_023	1023	s	63	29	33	-	-	-	-	-	-	7219	146947	0.0255	0.0028	1.23	1.21	3916	146947	0.0056	0.0007	1.47	1.62	0.0255	h-ui-veg
4_5_023	1023	s	63	30	20	-	-	-	-	-	-	3964	82005	0.0251	0.0034	1.5	1.64	2182	82005	0.0056	0.0013	2.54	2.17	0.0251	h-ui-veg
4_5_023	1023	s	63	31	20	-	-	-	-	-	-	4062	82469	0.0256	0.0035	1.51	1.62	2271	82469	0.0058	0.0011	2.21	2.13	0.0256	h-ui-veg
4_5_023	1023	s	63	32	24	-	-	-	-	-	-	4449	93254	0.0248	0.0039	1.77	1.54	2521	93254	0.0057	0.001	1.87	2.02	0.0248	h-ui-veg
4_5_023	1023	s	63	33	43	-	-	-	-	-	-	11339	218370	0.027	0.002	0.85	0.97	5888	218370	0.0057	0.0006	1.17	1.32	0.027	h-ui-veg
4_5_023	1023	s	63	34	24	-	-	-	-	-	-	5484	102070	0.0279	0.0032	1.28	1.4	2809	102070	0.0058	0.0009	1.78	1.92	0.0279	h-ui-veg
4_5_023	1023	s	63	35	20	-	-	-	-	-	-	4160	82241	0.0263	0.0037	1.55	1.6	2171	82241	0.0055	0.001	2.02	2.18	0.0263	h-ui-veg
4_5_023	1023	s	63	36	20	-	-	-	-	-	-	4293	86386	0.0258	0.0037	1.61	1.57	2506	86386	0.0061	0.0011	1.93	2.03	0.0258	h-ui-veg
4_5_023	1023	s	63	38	357	-	-	-	-	-	-	70582	1802623	0.0204	0.0007	0.39	0.39	33140	1802623	0.0039	0.0002	0.6	0.56	0.0204	f-L-veg
4_5_024	1023	s	64	3	44	-	-	-	-	-	-	8084	172076	0.0244	0.0025	1.15	1.14	4808	172076	0.0059	0.0008	1.48	1.47	0.0244	h-ui-veg
4_5_024	1023	s	64	4	40	-	-	-	-	-	-	6340	130176	0.0253	0.0028	1.23	1.29	3725	130176	0.006	0.0009	1.66	1.67	0.0253	h-ui-veg
4_5_024	1023	s	64	5	30	-	-	-	-	-	-	5057	108112	0.0243	0.0029	1.35	1.45	2939	108112	0.0057	0.001	1.91	1.87	0.0243	h-ui-veg
4_5_024	1023	s	64	6	23	-	-	-	-	-	-	3097	70095	0.023	0.0038	1.83	1.84	1936	70095	0.0058	0.0011	2.15	2.31	0.023	h-ui-veg
4_5_024	1023	s	64	9	52	-	-	-	-	-	-	10477	213735	0.0255	0.0024	1.05	1.01	6015	213735	0.0059	0.0007	1.36	1.31	0.0255	h-ui-veg
4_5_024	1023	s	64	10	37	-	-	-	-	-	-	5925	112269	0.0274	0.0034	1.39	1.34	3184	112269	0.0059	0.0009	1.64	1.8	0.0274	h-ui-veg
4_5_024	1023	s	64	11	30	-	-	-	-	-	-	4551	90572	0.0261	0.0034	1.46	1.53	2528	90572	0.0059	0.0011	2.02	2.02	0.0261	h-ui-veg
4_5_024	1023	s	64	12	22	-	-	-	-	-	-	2816	56445	0.0259	0.0047	2.02	1.94	1553	56445	0.0058	0.0012	2.35	2.58	0.0259	h-ui-veg
4_5_024	1023	s	64	13	40	-	-	-	-	-	-	5588	110311	0.0263	0.0031	1.32	1.38	2998	110311	0.0057	0.001	2.06	1.85	0.0263	h-ui-veg
4_5_024	1023	s	64	14	55	-	-	-	-	-	-	7019	225698	0.0162	0.0018	1.28	1.22	4720	225698	0.0044	0.0006	1.42	1.47	0.0162	h-ui-het
4_5_024	1023	s	64	15	58	-	-	-	-	-	-	14346	268636	0.0278	0.0019	0.78	0.86	7283	268636	0.0057	0.0006	1.19	1.19	0.0278	h-ui-veg
4_5_024	1023	s	64	16	24	-	-	-	-	-	-	4465	84473	0.0275	0.0041	1.65	1.54	2185	84473	0.0054	0.001	2	2.17	0.0275	h-ui-veg
4_5_024	1023	s	64	17	30	-	-	-	-	-	-	5938	110683	0.0279	0.0037	1.5	1.34	2908	110683	0.0055	0.001	2.02	1.88	0.0279	h-ui-veg
4_5_024	1023	s	64	18	23	-	-	-	-	-	-	4470	81265	0.0286	0.0043	1.66	1.54	2272	81265	0.0059	0.0011	2.05	2.13	0.0286	h-ui-veg
4_5_024	1023	s	64	19	38	-	-	-	-	-	-	6968	129145	0.0281	0.0027	1.06	1.24	3552	129145	0.0058	0.0009	1.82	1.7	0.0281	h-ui-veg
4_5_024	1023	s	64	20	30	-	-	-	-	-	-	5657	114861	0.0256	0.0032	1.38	1.37	3085	114861	0.0056	0.0011	2.18	1.83	0.0256	h-ui-veg
4_5_024	1023	s	64	21	36	-	-	-	-	-	-	7213	142991	0.0262	0.0026	1.1	1.21	3926	142991	0.0058	0.0009	1.73	1.62	0.0262	h-ui-veg
4_5_024	1023	s	64	22	30	-	-	-	-	-	-	6240	125437	0.0259	0.0029	1.26	1.3	3361	125437	0.0056	0.001	1.9	1.75	0.0259	h-ui-veg
4_5_024	1023	s	64	23	60	-	-	-	-	-	-	15767	306779	0.0267	0.0018	0.77	0.82	8675	306779	0.0059	0.0006	1.14	1.09	0.0267	h-ui-veg
4_5_024	1023	s	64	24	36	-	-	-	-	-	-	8041	151609	0.0276	0.0029	1.18	1.15	3967	151609	0.0055	0.0008	1.73	1.61	0.0276	h-ui-veg
4_5_024	1023	s	64	25	44	-	-	-	-	-	-	9166	177568	0.0268	0.0027	1.11	1.08	4604	177568	0.0054	0.0007	1.41	1.5	0.0268	h-ui-veg
4_5_024	1023	s	64	26	23	-	-	-	-	-	-	4172	80975	0.0268	0.004	1.66	1.6	2011	80975	0.0052	0.0011	2.3	2.26	0.0268	h-ui-veg
4_5_024	1023	s	64	27	30	-	-	-	-	-	-	5312	100697	0.0274	0.0031	1.28	1.42	2505	100697	0.0052	0.0009	1.83	2.03	0.0274	h-ui-veg
4_5_024	1023	s	64	28	38	-	-	-	-	-	-	4058	87266	0.0242	0.0033	1.51	1.61	2174	87266	0.0052	0.0011	2.39	2.17	0.0242	h-ui-veg
4_5_025	1023	s	65	3	52	-	-	-	-	-	-	8566	190584	0.0234	0.0022	1.06	1.11	4668	190584	0.0051	0.0007	1.54	1.48	0.0234	h-ui-veg
4_5_025	1023	s	65	4	58	-	-	-	-	-	-	9050	189737	0.0248	0.0023	1.04	1.08	4534	189737	0.005	0.0007	1.53	1.51	0.0248	h-ui-veg
4_5_025	1023	s	65	5	96	-	-	-	-	-	-	13082	279079	0.0244	0.0019	0.86	0.9	6694	279079	0.005	0.0006	1.26	1.24	0.0244	h-ui-veg
4_5_025	1023	s	65	6	67	-	-	-	-	-	-	12288	267172	0.0239	0.002	0.92	0.93	6741	267172	0.0053	0.0006	1.36	1.24	0.0239	h-ui-veg
4_5_025	1023	s	65	7	61	-	-	-	-	-	-	9930	212469	0.0243	0.0022	1.01	1.03	5112	212469	0.005	0.0006	1.3	1.42	0.0243	h-ui-veg
4_5_025	1023	s	65	14	39	-	-	-	-	-	-	6356	135074	0.0245	0.0027	1.25	1.29	2999	135074	0.0047	0.0007	1.79	1.85	0.0245	h-ui-veg
4_5_025	1023	s	65	15	28	-	-	-	-	-	-	4549	89674	0.0264	0.0037	1.58	1.53	2043	89674	0.0048	0.001	2.34	2.24	0.0264	h-ui-veg
4_5_025	1023	s	65	16	72	-	-	-	-	-	-	11943	234096	0.0265	0.0022	0.91	0.94	5050	234096	0.0045	0.0005	1.31	1.42	0.0265	h-ui-veg
4_5_025	1023	s	65	17	78	-	-	-	-	-	-	12158	237767	0.0266	0.0025	1.05	0.93	5166	237767	0.0046	0.0005	1.31	1.41	0.0266	h-ui-veg
4_5_025	1023	s	65	18	52	-	-	-	-	-	-	8353	164680	0.0264	0.0027	1.15	1.13	3602	164680	0.0046	0.0007	1.77	1.69	0.0264	h-ui-veg
4_5_025	1023	s	65	19	84	-	-	-	-	-	-	11621	228389	0.0265	0.002	0.86	0.96	4974	228389	0.0046	0.0006	1.49	1.44	0.0265	h-ui-veg
4_5_025	1023	s	65	20	152	-	-	-	-	-	-	13952	295447	0.0246	0.0019	0.87	0.87	6311	295447	0.0045	0.0004	1.1	1.27	0.0246	h-ui-veg
4_5_025	1023	s	65	21	118	-	-	-	-	-	-	15887	337229	0.0245	0.0017	0.79	0.82	7182	337229	0.0045	0.0004	1.11	1.19	0.0245	h-ui-veg
4_5_026	1023	s	66	4	43	-	-	-	-	-	-	7443	150565	0.0257	0.0027	1.19	1.19	4141	150565	0.0058	0.0009	1.74	1.58	0.0257	h-ui-veg
4_5_026	1023	s	66	5	43	-	-	-	-	-	-	7059	148279	0.0248	0.0029	1.29	1.22	4082	148279	0.0058	0.0008	1.61	1.59	0.0248	h-ui-veg
4_5_026	1023	s	66	6	43	-	-	-	-	-	-	7369	161787	0.0237	0.0027	1.28	1.2	4292	161787	0.0056	0.0008	1.7	1.55	0.0237	h-ui-veg
4_5_026	1023	s	66	7	43	-	-	-	-	-	-	7420	151490	0.0255	0.0026	1.13	1.2	4148	151490	0.0057	0.0009	1.81	1.58	0.0255	h-ui-veg
4_5_026	1023	s	66	8	52	-	-	-	-	-	-	9760	203556	0.0249	0.0024	1.08	1.04	5523	203556	0.0057	0.0006	1.18	1.37	0.0249	h-ui-veg
4_5_026	1023	s	66	9	23	-	-	-	-	-	-	3985	80531	0.0257	0.004	1.73	1.63	2250	80531	0.0059	0.0011	2.06	2.14	0.0257	h-ui-veg
4_5_026	1023	s	66	10	43	-	-	-	-	-	-	8422	171748	0.0255	0.0024	1.06	1.12	4840	171748	0.0059	0.0008	1.49	1.46	0.0255	h-ui-veg
4_5_026	1023	s	66	11	38	-	-	-	-	-	-	7369	148144	0.0259	0.003	1.31	1.2	4163	148144	0.0059	0.0008	1.44	1.58	0.0259	h-ui-veg
4_5_026	1023	s	66	12	58	-	-	-	-	-	-	11696	237483	0.0256	0.0024	1.04	0.95	6701	237483	0.0059	0.0007	1.39	1.24	0.0256	h-ui-veg
4_5_026	1023	s	66	13	52	-	-	-	-	-	-	9801	192088	0.0265	0.0025	1.03	1.04	5551	192088	0.0061	0.0007	1.35	1.36	0.0265	h-ui-veg
4_5_026	1023	s	66	14	76	-	-	-	-	-	-	14855	304145	0.0254	0.0021	0.92	0.85	8272	304145	0.0057	0.0006	1.12	1.12	0.0254	h-ui-veg
4_5_026	1023	s	66	15	40	-	-	-	-	-	-	7050	135300	0.0271	0.0028	1.14	1.23	3818	135300	0.0059	0.0008	1.55	1.64	0.0271	h-ui-veg
4_5_026	1023	s	66	16	50	-	-	-	-	-	-	11108	235236	0.0246	0.0022	1.01	0.98	6596	235236	0.0059	0.0007	1.26	1.25	0.0246	h-ui-veg
4_5_026	1023	s	66	17	44	-	-	-	-	-	-	7637	158648	0.025	0.0027	1.21	1.18	4254	158648	0.0056	0.0009	1.72	1.56	0.025	h-ui-veg
4_5_027	1023	s	67	4	61	-	-	-	-	-	-	10607	203534	0.0271	0.0024	0.98	1	5660	203534	0.0058	0.0007	1.27	1.35	0.0271	h-ui-veg
4_5_027	1023	s	67	5	52	-	-	-	-	-	-	10223	201326	0.0264	0.0023	0.96	1.02	5617	201326	0.0059	0.0007	1.36	1.36	0.0264	h-ui-veg
4_5_027	1023	s	67	8	50	-	-	-	-	-	-	11784	233271	0.0263	0.0024	1.02	0.95	6671	233271	0.006	0.0006	1.15	1.25	0.0263	h-ui-veg
4_5_027	1023	s	67	9	50	-	-	-	-	-	-	9586	196975	0.0253	0.0023	1.02	1.05	5530	196975	0.0059	0.0007	1.36	1.37	0.0253	h-ui-veg
4_5_027	1023	s	67	10	44	-	-	-	-	-	-	8451	168060	0.0261	0.0021	0.91	1.12	4844	168060	0.006	0.0007	1.34	1.46	0.0261	h-ui-veg
4_5_027	1023	s	67	12	43	-	-	-	-	-	-	8076	163277	0.0257	0.0028	1.2	1.15	4487	163277	0.0058	0.0008	1.5	1.52	0.0257	h-ui-veg
4_5_027	1023	s	67	14	43	-	-	-	-	-	-	9569	195873	0.0254	0.0025	1.11	1.05	5402	195873	0.0058	0.0007	1.37	1.38	0.0254	h-ui-veg
4_5_027	1023	s	67	15	42	-	-	-	-	-	-	7798	163520	0.0248	0.0028	1.26	1.17	4522	163520	0.0058	0.0007	1.31	1.51	0.0248	h-ui-veg
4_5_028	1023	s	68	4	64	-	-	-	-	-	-	8445	160510	0.0274	0.0028	1.14	1.12	4991	160510	0.0065	0.0009	1.54	1.44	0.0274	h-ui-veg
4_5_028	1023	s	68	5	60	-	-	-	-	-	-	8360	160253	0.0271	0.0026	1.06	1.13	4897	160253	0.0064	0.0008	1.35	1.45	0.0271	h-ui-veg
4_5_028	1023	s	68	6	64	-	-	-	-	-	-	9173	185661	0.0257	0.0024	1.06	1.07	5621	185661	0.0063	0.0007	1.22	1.36	0.0257	h-ui-veg
4_5_028	1023	s	68	7	52	-	-	-	-	-	-	7346	150065	0.0255	0.003	1.31	1.2	4568	150065	0.0064	0.0008	1.48	1.51	0.0255	h-ui-veg
4_5_028	1023	s	68	8	44	-	-	-	-	-	-	6542	142737	0.0238	0.0026	1.21	1.27	4128	142737	0.0061	0.0008	1.55	1.58	0.0238	h-ui-veg
4_5_028	1023	s	68	9	60	-	-	-	-	-	-	8977	194646	0.024	0.0025	1.15	1.08	5824	194646	0.0063	0.0007	1.22	1.33	0.024	h-ui-veg
4_5_028	1023	s	68	10	61	-	-	-	-	-	-	9427	207997	0.0236	0.0022	1.02	1.06	6357	207997	0.0064	0.0008	1.43	1.28	0.0236	h-ui-veg
4_5_028	1023	s	68	11	40	-	-	-	-	-	-	5542	126910	0.0227	0.0027	1.35	1.38	3809	126910	0.0063	0.0009	1.56	1.65	0.0227	h-ui-veg
4_5_028	1023	s	68	12	108	-	-	-	-	-	-	12255	380444	0.0168	0.0014	0.92	0.92	8916	380444	0.0049	0.0005	1.12	1.07	0.0168	h-ui-het (akihet)
4_5_028	1023	s	68	15	192	-	-	-	-	-	-	29080	543390	0.0278	0.0017	0.68	0.6	17667	543390	0.0068	0.0005	0.77	0.77	0.0278	h-ui-veg
4_5_028	1023	s	68	16	89	-	-	-	-	-	-	13663	252405	0.0282	0.0023	0.9	0.88	7780	252405	0.0065	0.0007	1.18	1.15	0.0282	h-ui-veg
4_5_028	1023	s	68	17	67	-	-	-	-	-	-	10595	193572	0.0285	0.0027	1.05	1	5854	193572	0.0063	0.0007	1.3	1.33	0.0285	h-ui-veg
4_5_028	1023	s	68	18	68	-	-	-	-	-	-	10112	187715	0.028	0.0029	1.16	1.03	5801	187715	0.0065	0.0008	1.44	1.34	0.028	h-ui-veg
4_5_028	1023	s	68	19	61	-	-	-	-	-	-	10232	189004	0.0282	0.0029	1.13	1.02	5533	189004	0.0061	0.0007	1.34	1.37	0.0282	h-ui-veg
4_5_031	1023	s	69	5	43	-	-	-	-	-	-	7885	176920	0.0232	0.0024	1.18	1.16	4510	176920	0.0053	0.0008	1.63	1.51	0.0232	h-ui-veg
4_5_031	1023	s	69	6	37	-	-	-	-	-	-	6645	133546	0.0259	0.0033	1.43	1.26	3824	133546	0.006	0.0007	1.39	1.64	0.0259	h-ui-veg
4_5_031	1023	s	69	7	33	-	-	-	-	-	-	5926	119806	0.0257	0.0033	1.43	1.34	3429	119806	0.006	0.001	1.8	1.74	0.0257	h-ui-veg
4_5_031	1023	s	69	8	23	-	-	-	-	-	-	3958	77450	0.0266	0.004	1.69	1.64	2173	77450	0.0059	0.0012	2.28	2.18	0.0266	h-ui-veg
4_5_031	1023	s	69	9	20	-	-	-	-	-	-	3898	76209	0.0266	0.0038	1.59	1.65	2167	76209	0.006	0.0012	2.22	2.18	0.0266	h-ui-veg
4_5_031	1023	s	69	11	42	-	-	-	-	-	-	6663	137599	0.0252	0.0029	1.3	1.26	3875	137599	0.0059	0.0009	1.75	1.63	0.0252	h-ui-veg
4_5_031	1023	s	69	13	30	-	-	-	-	-	-	4992	103625	0.0251	0.0031	1.4	1.46	2954	103625	0.006	0.0009	1.74	1.87	0.0251	h-ui-veg
4_5_031	1023	s	69	14	40	-	-	-	-	-	-	6556	134296	0.0254	0.0033	1.46	1.27	3716	134296	0.0058	0.0009	1.74	1.67	0.0254	h-ui-veg
4_5_031	1023	s	69	15	30	-	-	-	-	-	-	4677	96098	0.0253	0.0037	1.62	1.5	2659	96098	0.0058	0.0011	2.05	1.97	0.0253	h-ui-veg
4_5_031	1023	s	69	16	28	-	-	-	-	-	-	4769	98119	0.0253	0.0036	1.59	1.49	2745	98119	0.0059	0.001	1.96	1.94	0.0253	h-ui-veg
4_5_031	1023	s	69	17	37	-	-	-	-	-	-	6776	138282	0.0255	0.0029	1.29	1.25	3946	138282	0.006	0.0008	1.57	1.62	0.0255	h-ui-veg
4_5_031	1023	s	69	19	78	-	-	-	-	-	-	11795	248958	0.0246	0.0017	0.78	0.95	6814	248958	0.0057	0.0006	1.21	1.23	0.0246	h-ui-veg
4_5_031	1023	s	69	21	68	-	-	-	-	-	-	10510	223519	0.0245	0.0026	1.18	1	5873	223519	0.0055	0.0006	1.28	1.32	0.0245	h-ui-veg
4_5_031	1023	s	69	25	50	-	-	-	-	-	-	10014	188728	0.0276	0.0022	0.9	1.03	4955	188728	0.0055	0.0007	1.41	1.44	0.0276	h-ui-veg
4_5_031	1023	s	69	26	38	-	-	-	-	-	-	9172	179550	0.0266	0.0025	1.07	1.08	4924	179550	0.0058	0.0008	1.58	1.45	0.0266	h-ui-veg
4_5_031	1023	s	69	27	50	-	-	-	-	-	-	10481	220949	0.0247	0.0022	1.01	1.01	6337	220949	0.006	0.0006	1.13	1.28	0.0247	h-ui-veg
4_5_031	1023	s	69	28	42	-	-	-	-	-	-	8893	180244	0.0257	0.0026	1.14	1.09	5096	180244	0.0059	0.0007	1.3	1.42	0.0257	h-S-veg
4_5_031	1023	s	69	30	28	-	-	-	-	-	-	5632	114812	0.0255	0.003	1.32	1.37	3345	114812	0.0061	0.001	1.82	1.76	0.0255	h-S-veg
4_5_032	1023	s	70	3	78	-	-	-	-	-	-	15966	308974	0.0269	0.0018	0.75	0.82	7570	308974	0.0051	0.0005	1.13	1.17	0.0269	h-ui-veg
4_5_032	1023	s	70	4	78	-	-	-	-	-	-	15311	301695	0.0264	0.002	0.85	0.83	7484	301695	0.0052	0.0006	1.27	1.17	0.0264	h-ui-veg
4_5_032	1023	s	70	5	164	-	-	-	-	-	-	33229	679971	0.0254	0.0013	0.57	0.57	16818	679971	0.0052	0.0004	0.8	0.78	0.0254	h-ui-veg
4_5_032	1023	s	70	6	84	-	-	-	-	-	-	13190	271291	0.0253	0.002	0.87	0.9	6682	271291	0.0052	0.0006	1.32	1.24	0.0253	h-ui-veg
4_5_032	1023	s	70	7	488	-	-	-	-	-	-	84324	1686955	0.026	0.0008	0.35	0.35	45896	1686955	0.0057	0.0003	0.52	0.47	0.026	h-E-aki (akihet)
4_5_032	1023	s	70	12	186	-	-	-	-	-	-	23279	908432	0.0133	0.0007	0.59	0.67	16987	908432	0.0039	0.0003	0.76	0.78	0.0133	h-E-het (akihet)
4_5_032	1023	s	70	13	668	-	-	-	-	-	-	139177	2948980	0.0245	0.0007	0.3	0.28	72301	2948980	0.0051	0.0002	0.34	0.38	0.0245	h-ui-aki (akihet)
4_5_032	1023	s	70	14	116	-	-	-	-	-	-	26533	549577	0.0251	0.0015	0.68	0.63	12550	549577	0.0048	0.0004	0.93	0.91	0.0251	h-ui-veg
4_5_032	1023	s	70	16	98	-	-	-	-	-	-	17826	353285	0.0262	0.0016	0.68	0.77	7930	353285	0.0047	0.0005	1.16	1.14	0.0262	h-ui-veg
4_5_032	1023	s	70	17	120	-	-	-	-	-	-	25824	516810	0.026	0.0014	0.61	0.64	11787	516810	0.0048	0.0003	0.73	0.93	0.026	h-ui-veg
4_5_032	1023	s	70	18	151	-	-	-	-	-	-	29932	578022	0.0269	0.0015	0.63	0.6	13748	578022	0.005	0.0004	0.83	0.86	0.0269	h-ui-veg
4_5_033	1023	s	71	7	16	-	-	-	-	-	-	3392	62457	0.0282	0.0044	1.76	1.77	1547	62457	0.0052	0.0012	2.62	2.58	0.0282	h-ui-veg
4_5_033	1023	s	71	8	33	-	-	-	-	-	-	6865	133753	0.0267	0.0027	1.11	1.25	3551	133753	0.0056	0.0009	1.85	1.7	0.0267	h-ui-veg
4_5_033	1023	s	71	9	28	-	-	-	-	-	-	5970	115144	0.027	0.0035	1.46	1.34	2867	115144	0.0052	0.0008	1.81	1.9	0.027	h-ui-veg
4_5_033	1023	s	71	10	20	-	-	-	-	-	-	4455	81054	0.0286	0.004	1.58	1.55	2115	81054	0.0055	0.0011	2.23	2.21	0.0286	h-ui-veg
4_5_033	1023	s	71	13	28	-	-	-	-	-	-	5854	110153	0.0276	0.0033	1.34	1.35	2766	110153	0.0053	0.001	2.13	1.93	0.0276	h-ui-veg
4_5_033	1023	s	71	14	28	-	-	-	-	-	-	6120	116493	0.0273	0.0037	1.5	1.32	3078	116493	0.0055	0.0009	1.84	1.83	0.0273	h-ui-veg
4_5_033	1023	s	71	15	23	-	-	-	-	-	-	5384	91203	0.0307	0.0042	1.54	1.41	2419	91203	0.0056	0.0011	2.11	2.07	0.0307	h-ui-veg
4_5_033	1023	s	71	16	30	-	-	-	-	-	-	7289	129241	0.0293	0.0037	1.39	1.21	3420	129241	0.0055	0.0009	1.84	1.74	0.0293	h-ui-veg
4_5_033	1023	s	71	17	36	-	-	-	-	-	-	8755	153831	0.0296	0.0032	1.22	1.11	3926	153831	0.0054	0.0009	1.81	1.62	0.0296	h-ui-veg
4_5_033	1023	s	71	18	37	-	-	-	-	-	-	8759	154629	0.0295	0.0027	1.01	1.11	3827	154629	0.0052	0.0007	1.59	1.64	0.0295	h-ui-veg
4_5_033	1023	s	71	21	43	-	-	-	-	-	-	7754	233679	0.0173	0.0017	1.08	1.16	4756	233679	0.0043	0.0006	1.47	1.47	0.0173	h-E-het (akihet)
4_5_033	1023	s	71	24	62	-	-	-	-	-	-	14966	286745	0.0271	0.002	0.83	0.84	6670	286745	0.0049	0.0006	1.26	1.24	0.0271	h-E-aki (akihet)
4_5_034	1023	s	72	3	30	-	-	-	-	-	-	6110	123764	0.0257	0.0033	1.45	1.32	3461	123764	0.0059	0.0009	1.79	1.73	0.0257	h-ui-veg
4_5_034	1023	s	72	7	50	-	-	-	-	-	-	11722	217201	0.0281	0.0024	0.97	0.95	6221	217201	0.006	0.0007	1.24	1.29	0.0281	h-ui-veg
4_5_034	1023	s	72	8	68	-	-	-	-	-	-	16595	311165	0.0277	0.0019	0.76	0.8	8590	311165	0.0058	0.0006	1.2	1.1	0.0277	h-ui-veg
4_5_034	1023	s	72	9	64	-	-	-	-	-	-	10396	196192	0.0276	0.0022	0.91	1.01	5335	196192	0.0057	0.0007	1.34	1.39	0.0276	h-ui-veg
4_5_034	1023	s	72	12	62	-	-	-	-	-	-	9596	349796	0.0143	0.0014	1.09	1.04	7012	349796	0.0042	0.0005	1.23	1.21	0.0143	h-ui-het
4_5_034	1023	s	72	13	64	-	-	-	-	-	-	13333	274263	0.0253	0.0018	0.81	0.89	7285	274263	0.0056	0.0006	1.23	1.19	0.0253	h-ui-veg
4_5_034	1023	s	72	14	60	-	-	-	-	-	-	10947	206418	0.0276	0.0024	0.97	0.99	5739	206418	0.0058	0.0007	1.36	1.34	0.0276	h-ui-veg
4_5_034	1023	s	72	15	58	-	-	-	-	-	-	12757	255472	0.026	0.0021	0.89	0.91	6827	255472	0.0056	0.0005	1.03	1.23	0.026	h-ui-veg
4_5_034	1023	s	72	17	56	-	-	-	-	-	-	17070	300698	0.0295	0.0022	0.82	0.79	9312	300698	0.0065	0.0007	1.18	1.06	0.0295	h-ui-aki (akihet)
4_5_035A	1023	s	73	7	108	-	-	-	-	-	-	9483	333092	0.0148	0.0014	1.05	1.04	6288	333092	0.004	0.0005	1.4	1.27	0.0148	h-E-het (akihet)
4_5_035A	1023	s	73	10	318	-	-	-	-	-	-	44247	1093160	0.021	0.0008	0.41	0.49	23433	1093160	0.0045	0.0003	0.68	0.66	0.021	h-E-aki (akihet)
4_5_035A	1023	s	73	11	192	-	-	-	-	-	-	33991	731047	0.0242	0.0011	0.51	0.56	15830	731047	0.0045	0.0003	0.78	0.81	0.0242	h-ui-veg
4_5_035A	1023	s	73	12	204	-	-	-	-	-	-	34487	750485	0.0239	0.0012	0.56	0.55	16673	750485	0.0047	0.0003	0.78	0.78	0.0239	h-ui-veg
4_5_035A	1023	s	73	13	84	-	-	-	-	-	-	12976	291091	0.0232	0.0017	0.8	0.9	6026	291091	0.0043	0.0005	1.23	1.3	0.0232	h-ui-veg
4_5_035A	1023	s	73	14	108	-	-	-	-	-	-	17554	379076	0.0241	0.0016	0.76	0.78	8007	379076	0.0044	0.0004	1.1	1.13	0.0241	h-ui-veg
4_5_035A	1023	s	73	15	118	-	-	-	-	-	-	19719	469849	0.0218	0.0013	0.67	0.73	10250	469849	0.0046	0.0004	1.03	1	0.0218	h-ui-veg
4_5_035A	1023	s	73	16	68	-	-	-	-	-	-	10485	219572	0.0248	0.0023	1.06	1	4615	219572	0.0044	0.0007	1.69	1.49	0.0248	h-ui-veg
4_5_035A	1023	s	73	17	84	-	-	-	-	-	-	14202	273510	0.027	0.002	0.83	0.87	5736	273510	0.0044	0.0006	1.55	1.34	0.027	h-ui-veg
4_5_035B	1023	s	74	3	89	-	-	-	-	-	-	11327	248586	0.0237	0.0024	1.12	0.96	5128	248586	0.0043	0.0005	1.36	1.41	0.0237	h-ui-veg
4_5_035B	1023	s	74	4	120	-	-	-	-	-	-	16533	373606	0.023	0.0014	0.68	0.8	7915	373606	0.0044	0.0004	1.06	1.14	0.023	h-ui-veg
4_5_035B	1023	s	74	5	104	-	-	-	-	-	-	13512	327951	0.0214	0.0015	0.77	0.88	6510	327951	0.0042	0.0004	1.16	1.25	0.0214	h-ui-veg
4_5_035B	1023	s	74	6	512	-	-	-	-	-	-	48438	1687476	0.0149	0.0006	0.43	0.46	32492	1687476	0.004	0.0002	0.59	0.56	0.0149	h-E-aki (akihet)
4_5_035B	1023	s	74	7	755	-	-	-	-	-	-	112771	2657636	0.0221	0.0006	0.31	0.31	56135	2657636	0.0044	0.0002	0.44	0.43	0.0221	h-ui-aki (akihet)
4_5_035B	1023	s	74	9	195	-	-	-	-	-	-	28750	982231	0.0152	0.0008	0.58	0.6	17820	982231	0.0038	0.0003	0.84	0.76	0.0152	h-E-het (akihet)
4_5_035B	1023	s	74	13	107	-	-	-	-	-	-	15707	310865	0.0263	0.0017	0.71	0.82	6862	310865	0.0046	0.0005	1.18	1.22	0.0263	h-ui-veg
4_5_035B	1023	s	74	14	221	-	-	-	-	-	-	26609	596866	0.0232	0.0013	0.61	0.63	11738	596866	0.0041	0.0003	0.8	0.93	0.0232	h-ui-veg
4_5_035B	1023	s	74	15	147	-	-	-	-	-	-	19476	427035	0.0237	0.0017	0.81	0.74	8560	427035	0.0042	0.0005	1.2	1.09	0.0237	h-ui-veg
4_5_035B	1023	s	74	16	204	-	-	-	-	-	-	24338	553808	0.0229	0.0013	0.66	0.66	11002	553808	0.0042	0.0004	0.98	0.96	0.0229	h-ui-veg
4_5_035B	1023	s	74	17	107	-	-	-	-	-	-	13412	310715	0.0224	0.0019	0.93	0.89	6164	310715	0.0042	0.0005	1.47	1.29	0.0224	h-ui-veg
4_5_036A	1023	s	75	3	68	-	-	-	-	-	-	8675	193998	0.0233	0.0024	1.14	1.1	3672	193998	0.004	0.0006	1.72	1.67	0.0233	h-ui-veg
4_5_036A	1023	s	75	5	364	-	-	-	-	-	-	52595	1199425	0.0228	0.0009	0.42	0.45	26343	1199425	0.0046	0.0002	0.6	0.62	0.0228	h-ui-aki (akihet)
4_5_036A	1023	s	75	6	109	-	-	-	-	-	-	12662	472251	0.0139	0.0011	0.9	0.9	8715	472251	0.0039	0.0003	0.99	1.08	0.0139	h-E-het (akihet)
4_5_036A	1023	s	75	9	518	-	-	-	-	-	-	74504	1653855	0.0234	0.0007	0.35	0.38	36944	1653855	0.0047	0.0002	0.53	0.53	0.0234	h-E-aki (akihet)
4_5_036A	1023	s	75	11	62	-	-	-	-	-	-	6556	179180	0.019	0.0021	1.25	1.26	3309	179180	0.0039	0.0006	1.84	1.76	0.019	h-ui-veg
4_5_036A	1023	s	75	12	61	-	-	-	-	-	-	6922	194887	0.0185	0.0019	1.16	1.23	3418	194887	0.0037	0.0005	1.5	1.73	0.0185	h-ui-veg
4_5_036A	1023	s	75	13	144	-	-	-	-	-	-	19067	516311	0.0192	0.0014	0.81	0.74	9663	516311	0.0039	0.0004	1.07	1.03	0.0192	h-ui-veg
4_5_036A	1023	s	75	14	118	-	-	-	-	-	-	17438	472026	0.0192	0.0014	0.8	0.77	8822	472026	0.0039	0.0004	1	1.08	0.0192	h-ui-veg
4_5_036A	1023	s	75	15	37	-	-	-	-	-	-	5900	158585	0.0193	0.0023	1.31	1.33	3007	158585	0.004	0.0007	1.94	1.84	0.0193	h-ui-veg
4_5_036A	1023	s	75	16	44	-	-	-	-	-	-	5757	156206	0.0192	0.0027	1.57	1.35	2984	156206	0.004	0.0008	2.13	1.85	0.0192	h-ui-veg
4_5_036B	1023	s	76	3	145	-	-	-	-	-	-	21164	448781	0.0245	0.0016	0.71	0.71	8223	448781	0.0038	0.0004	1.04	1.11	0.0245	h-ui-veg
4_5_036B	1023	s	76	4	174	-	-	-	-	-	-	23464	524466	0.0233	0.0014	0.7	0.67	9869	524466	0.0039	0.0004	1.1	1.02	0.0233	h-ui-veg
4_5_036B	1023	s	76	7	132	-	-	-	-	-	-	17143	380117	0.0235	0.0019	0.9	0.78	7200	380117	0.004	0.0004	1.15	1.19	0.0235	h-ui-veg
4_5_036B	1023	s	76	8	176	-	-	-	-	-	-	21551	495752	0.0226	0.0016	0.78	0.7	9251	495752	0.0039	0.0004	1.14	1.05	0.0226	h-ui-veg
4_5_036B	1023	s	76	14	52	-	-	-	-	-	-	4314	151344	0.0148	0.0017	1.27	1.55	2936	151344	0.0041	0.0007	1.93	1.87	0.0148	h-ui-het
4_5_036B	1023	s	76	16	76	-	-	-	-	-	-	9249	221516	0.0217	0.0022	1.14	1.07	4067	221516	0.0038	0.0006	1.61	1.58	0.0217	h-ui-veg
4_5_036B	1023	s	76	17	108	-	-	-	-	-	-	15322	341516	0.0233	0.0015	0.72	0.83	6412	341516	0.0039	0.0004	1.21	1.26	0.0233	h-ui-veg
4_5_036B	1023	s	76	18	104	-	-	-	-	-	-	11947	271792	0.0229	0.0021	1.01	0.94	5132	271792	0.004	0.0005	1.53	1.41	0.0229	h-ui-veg
4_5_036B	1023	s	76	19	120	-	-	-	-	-	-	14271	324441	0.0229	0.0018	0.88	0.86	5904	324441	0.0038	0.0005	1.4	1.31	0.0229	h-ui-veg
4_5_037	1023	s	77	3	64	-	-	-	-	-	-	12037	225158	0.0278	0.0024	0.95	0.94	6215	225158	0.0058	0.0006	1.17	1.29	0.0278	h-ui-veg
4_5_037	1023	s	77	4	24	-	-	-	-	-	-	4269	86585	0.0256	0.0035	1.54	1.58	2391	86585	0.0058	0.0012	2.22	2.08	0.0256	h-ui-veg
4_5_037	1023	s	77	5	37	-	-	-	-	-	-	5915	122383	0.0251	0.0031	1.4	1.34	3255	122383	0.0056	0.0009	1.74	1.78	0.0251	h-ui-veg
4_5_037	1023	s	77	6	43	-	-	-	-	-	-	5832	231749	0.0131	0.0017	1.42	1.33	4587	231749	0.0042	0.0006	1.68	1.49	0.0131	h-ui-het
4_5_037	1023	s	77	7	44	-	-	-	-	-	-	9493	193249	0.0255	0.0024	1.04	1.06	5294	193249	0.0057	0.0007	1.33	1.4	0.0255	h-ui-veg
4_5_037	1023	s	77	8	36	-	-	-	-	-	-	8064	144530	0.029	0.0026	1	1.15	4022	144530	0.0058	0.0007	1.3	1.6	0.029	h-ui-veg
4_5_037	1023	s	77	9	40	-	-	-	-	-	-	9898	178069	0.0289	0.0029	1.12	1.04	5308	178069	0.0063	0.0008	1.48	1.4	0.0289	h-ui-veg
4_5_037	1023	s	77	10	24	-	-	-	-	-	-	4744	82636	0.0299	0.0039	1.46	1.5	2924	82636	0.0074	0.0013	2	1.89	0.0299	h-ui-veg
4_5_038	1023	s	78	5	22	-	-	-	-	-	-	5075	85170	0.031	0.0042	1.5	1.45	2988	85170	0.0074	0.0012	1.82	1.87	0.031	h-ui-veg
4_5_038	1023	s	78	6	30	-	-	-	-	-	-	7846	128882	0.0317	0.0033	1.18	1.17	4536	128882	0.0074	0.0009	1.4	1.52	0.0317	h-ui-veg
4_5_038	1023	s	78	8	23	-	-	-	-	-	-	5017	82364	0.0317	0.0045	1.57	1.46	2942	82364	0.0075	0.0014	2.08	1.88	0.0317	h-ui-veg
4_5_038	1023	s	78	9	30	-	-	-	-	-	-	7261	119770	0.0315	0.003	1.07	1.22	4172	119770	0.0073	0.0011	1.73	1.58	0.0315	h-ui-veg
4_5_038	1023	s	78	10	30	-	-	-	-	-	-	7375	122977	0.0312	0.0031	1.1	1.21	4329	122977	0.0074	0.0009	1.32	1.55	0.0312	h-ui-veg
4_5_038	1023	s	78	11	30	-	-	-	-	-	-	8329	136071	0.0318	0.0032	1.14	1.14	4963	136071	0.0076	0.0009	1.37	1.45	0.0318	h-ui-veg
4_5_038	1023	s	78	12	26	-	-	-	-	-	-	6985	109950	0.033	0.0032	1.07	1.24	4189	109950	0.008	0.001	1.46	1.58	0.033	h-ui-veg
4_5_038	1023	s	78	13	30	-	-	-	-	-	-	7538	121493	0.0323	0.0032	1.1	1.2	4347	121493	0.0075	0.0009	1.4	1.55	0.0323	h-ui-veg
4_5_038	1023	s	78	14	44	-	-	-	-	-	-	12842	210567	0.0317	0.0027	0.96	0.92	7453	210567	0.0074	0.0008	1.18	1.18	0.0317	h-ui-veg
4_5_038	1023	s	78	15	75	-	-	-	-	-	-	22467	390122	0.0299	0.0016	0.6	0.69	13567	390122	0.0073	0.0005	0.78	0.88	0.0299	h-ui-veg
4_5_039	1023	s	79	3	24	-	-	-	-	-	-	4545	86950	0.0272	0.0037	1.53	1.53	2526	86950	0.0061	0.0009	1.67	2.02	0.0272	h-ui-veg
4_5_039	1023	s	79	4	24	-	-	-	-	-	-	4204	92094	0.0237	0.0032	1.5	1.59	2392	92094	0.0054	0.0011	2.24	2.08	0.0237	h-ui-veg
4_5_039	1023	s	79	5	20	-	-	-	-	-	-	3763	76658	0.0255	0.004	1.75	1.68	2080	76658	0.0057	0.0011	2.19	2.23	0.0255	h-ui-veg
4_5_039	1023	s	79	6	24	-	-	-	-	-	-	4659	91199	0.0266	0.0036	1.51	1.51	2677	91199	0.0062	0.001	1.76	1.97	0.0266	h-ui-veg
4_5_039	1023	s	79	7	28	-	-	-	-	-	-	5525	110009	0.0261	0.0032	1.38	1.39	3073	110009	0.0059	0.0009	1.79	1.83	0.0261	h-ui-veg
4_5_039	1023	s	79	8	23	-	-	-	-	-	-	3671	73821	0.0259	0.0045	1.97	1.7	2070	73821	0.0059	0.001	1.99	2.23	0.0259	h-ui-veg
4_5_039	1023	s	79	9	24	-	-	-	-	-	-	4200	82303	0.0265	0.0036	1.52	1.59	2258	82303	0.0058	0.0012	2.27	2.14	0.0265	h-ui-veg
4_5_039	1023	s	79	10	26	-	-	-	-	-	-	5770	113724	0.0264	0.0037	1.55	1.36	3131	113724	0.0058	0.001	1.99	1.82	0.0264	h-ui-veg
4_5_039	1023	s	79	11	20	-	-	-	-	-	-	3947	80341	0.0256	0.0036	1.56	1.64	2273	80341	0.0059	0.0012	2.28	2.13	0.0256	h-ui-veg
4_5_039	1023	s	79	12	23	-	-	-	-	-	-	3345	69114	0.0252	0.0043	1.93	1.78	1850	69114	0.0056	0.0011	2.28	2.36	0.0252	h-ui-veg
4_5_039	1023	s	79	13	43	-	-	-	-	-	-	6524	206861	0.0164	0.0018	1.2	1.26	4454	206861	0.0045	0.0007	1.61	1.52	0.0164	h-ui-het
4_5_039	1023	s	79	14	20	-	-	-	-	-	-	3540	76073	0.0242	0.0041	1.89	1.73	2004	76073	0.0055	0.0012	2.41	2.27	0.0242	h-ui-veg
4_5_039	1023	s	79	16	16	-	-	-	-	-	-	2925	57326	0.0265	0.0043	1.8	1.91	1567	57326	0.0057	0.0014	2.83	2.57	0.0265	h-ui-veg
4_5_039	1023	s	79	17	20	-	-	-	-	-	-	2976	60736	0.0255	0.0038	1.65	1.89	1644	60736	0.0057	0.0012	2.36	2.5	0.0255	h-ui-veg
4_5_039	1023	s	79	18	30	-	-	-	-	-	-	5737	112715	0.0265	0.0035	1.48	1.36	3093	112715	0.0058	0.0011	2.05	1.83	0.0265	h-ui-veg
4_5_039	1023	s	79	19	23	-	-	-	-	-	-	4551	90830	0.0261	0.0033	1.43	1.53	2578	90830	0.006	0.0009	1.65	2	0.0261	h-ui-veg
4_5_039	1023	s	79	20	22	-	-	-	-	-	-	4076	80355	0.0264	0.0036	1.52	1.61	2307	80355	0.006	0.0011	2.12	2.12	0.0264	h-ui-veg
4_5_039	1023	s	79	22	24	-	-	-	-	-	-	4379	90449	0.0252	0.0037	1.62	1.56	2604	90449	0.006	0.0011	2.07	1.99	0.0252	h-ui-veg
4_5_039	1023	s	79	24	38	-	-	-	-	-	-	5951	121775	0.0254	0.0031	1.35	1.33	3417	121775	0.0059	0.0008	1.43	1.74	0.0254	h-ui-veg
4_5_039	1023	s	79	25	33	-	-	-	-	-	-	7152	144615	0.0257	0.0028	1.2	1.22	4048	144615	0.0059	0.0008	1.6	1.6	0.0257	h-ui-veg
4_5_041	1023	s	80	3	33	-	-	-	-	-	-	4372	81785	0.0278	0.0042	1.71	1.56	2706	81785	0.0069	0.0012	1.98	1.96	0.0278	h-ui-veg
4_5_041	1023	s	80	4	33	-	-	-	-	-	-	5027	95765	0.0273	0.0042	1.72	1.45	3322	95765	0.0073	0.0011	1.75	1.77	0.0273	h-ui-veg
4_5_041	1023	s	80	5	36	-	-	-	-	-	-	5908	110944	0.0277	0.0032	1.3	1.34	3889	110944	0.0074	0.0012	1.8	1.64	0.0277	h-ui-veg
4_5_041	1023	s	80	6	36	-	-	-	-	-	-	5129	103902	0.0257	0.0031	1.33	1.44	3423	103902	0.0069	0.001	1.59	1.74	0.0257	h-ui-veg
4_5_041	1023	s	80	7	23	-	-	-	-	-	-	3812	75466	0.0263	0.0035	1.47	1.67	2414	75466	0.0067	0.0013	2.15	2.07	0.0263	h-ui-veg
4_5_041	1023	s	80	8	28	-	-	-	-	-	-	4856	90606	0.0279	0.0038	1.53	1.48	2957	90606	0.0068	0.0012	1.99	1.87	0.0279	h-ui-veg
4_5_041	1023	s	80	9	36	-	-	-	-	-	-	7238	137041	0.0275	0.003	1.24	1.21	4781	137041	0.0073	0.001	1.47	1.48	0.0275	h-ui-veg
4_5_041	1023	s	80	10	37	-	-	-	-	-	-	8112	152056	0.0277	0.0029	1.17	1.15	5289	152056	0.0073	0.0009	1.38	1.4	0.0277	h-ui-veg
4_5_041	1023	s	80	11	23	-	-	-	-	-	-	4592	84949	0.0281	0.0041	1.65	1.52	2855	84949	0.007	0.0012	1.86	1.91	0.0281	h-ui-veg
4_5_041	1023	s	80	13	60	-	-	-	-	-	-	16298	316324	0.0268	0.002	0.84	0.81	10435	316324	0.0069	0.0006	1.02	1	0.0268	h-ui-veg
4_5_041	1023	s	80	14	52	-	-	-	-	-	-	12766	252124	0.0263	0.0021	0.89	0.91	8105	252124	0.0067	0.0008	1.28	1.13	0.0263	h-ui-veg
4_5_041	1023	s	80	15	64	-	-	-	-	-	-	8375	296452	0.0147	0.0014	1.09	1.11	6373	296452	0.0045	0.0006	1.54	1.27	0.0147	h-ui-het
4_5_041	1023	s	80	16	43	-	-	-	-	-	-	10418	206139	0.0263	0.0023	0.96	1.01	6696	206139	0.0068	0.0007	1.09	1.25	0.0263	h-ui-veg
4_5_041	1023	s	80	17	30	-	-	-	-	-	-	6535	107775	0.0315	0.0038	1.36	1.28	3614	107775	0.007	0.0009	1.47	1.7	0.0315	h-ui-veg
4_5_041	1023	s	80	18	52	-	-	-	-	-	-	11596	222996	0.027	0.0022	0.91	0.96	7419	222996	0.007	0.0009	1.37	1.18	0.027	h-ui-veg
4_5_041	1023	s	80	19	30	-	-	-	-	-	-	5601	106999	0.0272	0.0029	1.2	1.38	3682	106999	0.0072	0.001	1.62	1.68	0.0272	h-ui-veg
4_5_042	1023	s	81	3	38	-	-	-	-	-	-	6095	105515	0.03	0.0037	1.37	1.32	3206	105515	0.0064	0.001	1.8	1.8	0.03	h-ui-veg
4_5_042	1023	s	81	4	36	-	-	-	-	-	-	5215	91519	0.0296	0.0045	1.68	1.43	2753	91519	0.0063	0.001	1.81	1.94	0.0296	h-ui-veg
4_5_042	1023	s	81	6	38	-	-	-	-	-	-	6339	111069	0.0297	0.0034	1.27	1.3	3498	111069	0.0066	0.001	1.75	1.72	0.0297	h-ui-veg
4_5_042	1023	s	81	7	23	-	-	-	-	-	-	3571	59648	0.0311	0.0051	1.83	1.73	1858	59648	0.0065	0.0013	2.26	2.36	0.0311	h-ui-veg
4_5_042	1023	s	81	8	80	-	-	-	-	-	-	14686	252679	0.0302	0.0022	0.83	0.85	7895	252679	0.0066	0.0007	1.27	1.15	0.0302	h-ui-veg
4_5_042	1023	s	81	9	42	-	-	-	-	-	-	7426	132365	0.0292	0.003	1.14	1.2	4080	132365	0.0065	0.001	1.67	1.59	0.0292	h-ui-veg
4_5_042	1023	s	81	10	76	-	-	-	-	-	-	10895	309362	0.0183	0.0017	1.03	0.98	7443	309362	0.005	0.0005	1.16	1.18	0.0183	h-ui-het
4_5_042	1023	s	81	11	30	-	-	-	-	-	-	5251	95553	0.0286	0.0035	1.36	1.42	2884	95553	0.0063	0.001	1.7	1.89	0.0286	h-ui-veg
4_5_042	1023	s	81	12	23	-	-	-	-	-	-	3470	57644	0.0313	0.0051	1.83	1.76	1774	57644	0.0065	0.0013	2.3	2.42	0.0313	h-ui-veg
4_5_042	1023	s	81	14	28	-	-	-	-	-	-	5120	87950	0.0303	0.0043	1.59	1.45	2673	87950	0.0064	0.0011	2	1.97	0.0303	h-ui-veg
4_5_042	1023	s	81	15	43	-	-	-	-	-	-	9275	152804	0.0316	0.0028	1	1.08	4743	152804	0.0065	0.0008	1.42	1.48	0.0316	h-ui-veg
4_5_042	1023	s	81	16	50	-	-	-	-	-	-	9056	154866	0.0304	0.0029	1.06	1.09	4711	154866	0.0064	0.001	1.67	1.48	0.0304	h-ui-veg
4_5_042	1023	s	81	17	23	-	-	-	-	-	-	4426	74396	0.0309	0.0039	1.4	1.56	2355	74396	0.0066	0.0012	2.08	2.1	0.0309	h-ui-veg
4_5_043	1023	s	82	3	60	-	-	-	-	-	-	14077	272069	0.0269	0.0022	0.9	0.87	7328	272069	0.0056	0.0006	1.25	1.19	0.0269	h-ui-veg
4_5_043	1023	s	82	4	94	-	-	-	-	-	-	21980	428681	0.0267	0.0016	0.69	0.7	11626	428681	0.0057	0.0005	0.97	0.94	0.0267	h-ui-veg
4_5_043	1023	s	82	6	68	-	-	-	-	-	-	10342	360812	0.0149	0.0015	1.1	1	7356	360812	0.0043	0.0004	1.16	1.18	0.0149	h-ui-het
4_5_043	1023	s	82	7	67	-	-	-	-	-	-	15886	312109	0.0265	0.0021	0.91	0.82	8634	312109	0.0058	0.0005	0.92	1.09	0.0265	h-ui-veg
4_5_043	1023	s	82	8	67	-	-	-	-	-	-	15646	296380	0.0275	0.0019	0.78	0.83	8140	296380	0.0058	0.0006	1.08	1.13	0.0275	h-ui-veg
4_5_043	1023	s	82	9	67	-	-	-	-	-	-	15875	305603	0.027	0.0019	0.77	0.82	8618	305603	0.0059	0.0006	1.11	1.1	0.027	h-ui-veg
4_5_043	1023	s	82	10	94	-	-	-	-	-	-	25585	496847	0.0268	0.0015	0.62	0.65	14173	496847	0.006	0.0005	0.93	0.85	0.0268	h-ui-veg
4_5_043	1023	s	82	12	84	-	-	-	-	-	-	24967	473895	0.0274	0.0016	0.66	0.65	13636	473895	0.006	0.0005	0.89	0.87	0.0274	h-ui-veg
4_5_043	1023	s	82	13	68	-	-	-	-	-	-	19956	387974	0.0267	0.0018	0.77	0.73	11385	387974	0.0062	0.0004	0.79	0.95	0.0267	h-ui-veg
4_5_043	1023	s	82	15	60	-	-	-	-	-	-	15941	317836	0.0261	0.0022	0.93	0.82	9008	317836	0.0059	0.0006	1.09	1.07	0.0261	h-ui-veg
4_5_043	1023	s	82	17	60	-	-	-	-	-	-	16264	317506	0.0266	0.0019	0.81	0.81	8846	317506	0.0058	0.0006	1.06	1.08	0.0266	h-ui-veg
4_5_043	1023	s	82	19	56	-	-	-	-	-	-	12431	246790	0.0262	0.0019	0.8	0.93	6851	246790	0.0058	0.0007	1.28	1.23	0.0262	h-ui-veg
4_5_046	1023	s	83	3	40	-	-	-	-	-	-	6918	136112	0.0264	0.0031	1.3	1.24	2786	136112	0.0043	0.0007	1.83	1.92	0.0264	h-ui-veg
4_5_046	1023	s	83	5	36	-	-	-	-	-	-	5659	114659	0.0257	0.0032	1.42	1.37	2376	114659	0.0043	0.0008	1.97	2.08	0.0257	h-ui-veg
4_5_046	1023	s	83	6	42	-	-	-	-	-	-	6049	126972	0.0248	0.0028	1.29	1.32	2636	126972	0.0044	0.0008	2.01	1.97	0.0248	h-ui-veg
4_5_046	1023	s	83	7	43	-	-	-	-	-	-	9197	172616	0.0277	0.003	1.22	1.08	4839	172616	0.0059	0.0007	1.42	1.46	0.0277	h-ui-veg
4_5_046	1023	s	83	8	50	-	-	-	-	-	-	11452	215863	0.0276	0.002	0.82	0.97	5994	215863	0.0058	0.0006	1.13	1.31	0.0276	h-ui-veg
4_5_046	1023	s	83	9	57	-	-	-	-	-	-	12341	232567	0.0276	0.0022	0.9	0.93	6618	232567	0.006	0.0006	1.14	1.25	0.0276	h-S-veg
4_5_046	1023	s	83	11	50	-	-	-	-	-	-	12179	237432	0.0267	0.0023	0.98	0.94	6590	237432	0.0058	0.0007	1.26	1.25	0.0267	h-L-veg
4_5_046	1023	s	83	12	87	-	-	-	-	-	-	8564	356686	0.0125	0.0012	1.11	1.1	6448	356686	0.0038	0.0004	1.06	1.26	0.0125	f-L-veg
4_5_046	1023	s	83	14	58	-	-	-	-	-	-	12232	225674	0.0282	0.0022	0.86	0.93	6451	225674	0.006	0.0007	1.34	1.27	0.0282	h-ui-veg
4_5_046	1023	s	83	15	58	-	-	-	-	-	-	12908	253703	0.0265	0.0021	0.91	0.91	7229	253703	0.006	0.0006	1.08	1.2	0.0265	h-ui-veg
4_5_046	1023	s	83	16	50	-	-	-	-	-	-	11400	222307	0.0267	0.0023	0.98	0.97	6144	222307	0.0058	0.0006	1.2	1.3	0.0267	h-ui-veg
4_5_046	1023	s	83	17	94	-	-	-	-	-	-	22992	431195	0.0277	0.0019	0.77	0.68	12254	431195	0.006	0.0005	1.02	0.92	0.0277	h-ui-veg
4_5_046	1023	s	83	18	84	-	-	-	-	-	-	12148	411449	0.0154	0.0014	1.02	0.92	8301	411449	0.0042	0.0004	1.08	1.11	0.0154	h-ui-het
4_5_046	1023	s	83	19	50	-	-	-	-	-	-	12453	243368	0.0266	0.0019	0.82	0.93	6447	243368	0.0056	0.0006	1.24	1.27	0.0266	h-ui-veg
4_5_046	1023	s	83	20	50	-	-	-	-	-	-	11156	205525	0.0282	0.0021	0.85	0.98	6011	205525	0.0061	0.0007	1.28	1.31	0.0282	h-ui-veg
4_5_046	1023	s	83	21	60	-	-	-	-	-	-	13705	267047	0.0267	0.002	0.86	0.88	7695	267047	0.006	0.0007	1.33	1.16	0.0267	h-ui-veg
4_5_047	1023	s	84	3	52	-	-	-	-	-	-	8459	189594	0.0232	0.0026	1.24	1.12	4183	189594	0.0046	0.0007	1.64	1.57	0.0232	h-ui-veg
4_5_047	1023	s	84	4	61	-	-	-	-	-	-	9575	208922	0.0238	0.0022	1.01	1.05	4561	208922	0.0046	0.0006	1.44	1.5	0.0238	h-ui-veg
4_5_047	1023	s	84	5	36	-	-	-	-	-	-	5156	116694	0.023	0.0029	1.41	1.43	2505	116694	0.0045	0.0009	2.26	2.02	0.023	h-ui-veg
4_5_047	1023	s	84	6	28	-	-	-	-	-	-	3706	79392	0.0243	0.0035	1.63	1.69	1754	79392	0.0046	0.001	2.39	2.42	0.0243	h-ui-veg
4_5_047	1023	s	84	9	75	-	-	-	-	-	-	8900	295525	0.0157	0.0014	0.99	1.08	5564	295525	0.0039	0.0004	1.23	1.36	0.0157	h-E-het (akihet)
4_5_047	1023	s	84	12	659	-	-	-	-	-	-	72320	1440890	0.0261	0.0008	0.35	0.38	30156	1440890	0.0044	0.0003	0.65	0.58	0.0261	h-E-aki (akihet)
4_5_047	1023	s	84	13	76	-	-	-	-	-	-	10528	226664	0.0242	0.002	0.91	1	4676	226664	0.0043	0.0005	1.28	1.48	0.0242	h-ui-veg
4_5_047	1023	s	84	14	66	-	-	-	-	-	-	10043	212054	0.0246	0.0025	1.14	1.03	4370	212054	0.0043	0.0006	1.54	1.53	0.0246	h-ui-veg
4_5_047	1023	s	84	15	37	-	-	-	-	-	-	5170	108775	0.0247	0.0031	1.42	1.43	2286	108775	0.0044	0.0008	1.96	2.12	0.0247	h-ui-veg
4_5_047	1023	s	84	17	50	-	-	-	-	-	-	9547	204802	0.0242	0.0023	1.07	1.05	4286	204802	0.0044	0.0005	1.3	1.55	0.0242	h-ui-veg
4_5_047	1023	s	84	18	36	-	-	-	-	-	-	5756	120986	0.0247	0.0033	1.5	1.36	2468	120986	0.0043	0.0009	2.4	2.04	0.0247	h-ui-veg
[truncated: 2,828 more rows]

## Sheet: EA_IRMS_RawData_Samples
Sample ID	13C (at-%)	δ13CVPDB (‰)	Total C (µg)	13C Comment	15N (at-%)	δ15NAir (‰)	Total N (µg)	15N Comment	Tray Name	Well Id	Type of Material	Analysis	Sample Weight (mg) from Sample List	OurLabID	Analysis Number	Mass Spec
2207-GF75-D-T0-1	1.07747	-25.7161	225.384		0.376347	27.5518	37.6611		2203-2207-2209	A1	seston on GF filter	13C, 15N	N/A	1964201	421939	A
2207-GF75-D-T0-2	1.07883	-24.4785	197.331		0.378951	34.6864	33.6117		2203-2207-2209	B8	seston on GF filter	13C, 15N	N/A	1964220	421961	A
2207-GF75-D-T0-3	1.08986	-14.3936	219.454		0.381711	42.2512	33.1728		2203-2207-2209	B9	seston on GF filter	13C, 15N	N/A	1964221	421962	A
2207-GF75-D-T0-4	1.08991	-14.3447	219.248		0.382793	45.2171	32.3626		2203-2207-2209	B10	seston on GF filter	13C, 15N	N/A	1964222	421963	A
2207-GF75-D-T1-1	1.07705	-26.103	220.271		0.379552	36.335	34.2655		2203-2207-2209	A10	seston on GF filter	13C, 15N	N/A	1964210	421948	A
2207-GF75-D-T1-2	1.09144	-12.9452	205.033		0.383795	47.9634	33.4815		2203-2207-2209	D11	seston on GF filter	13C, 15N	N/A	1964247	422096	A
2207-GF75-D-T1-3	1.07928	-24.0699	186.707		0.377831	31.6185	31.048		2203-2207-2209	D12	seston on GF filter	13C, 15N	N/A	1964248	422097	A
2207-GF75-D-T1-4	1.07977	-23.6169	185.837		0.376201	27.1514	30.9599		2203-2207-2209	E1	seston on GF filter	13C, 15N	N/A	1964249	422101	A
2207-GF75-L-T2-1	1.07706	-26.098	231.561		0.378088	32.3213	36.3127		2203-2207-2209	A11	seston on GF filter	13C, 15N	N/A	1964211	421949	A
2207-GF75-L-T2-2	1.77506	616.456	246.011		0.410926	122.353	38.7701		2203-2207-2209	E3	seston on GF filter	13C, 15N	N/A	1964251	422103	A
2207-GF75-L-T2-3	1.81072	649.529	244.27		0.410625	121.527	36.8958		2203-2207-2209	E4	seston on GF filter	13C, 15N	N/A	1964252	422104	A
2207-GF75-L-T2-4	1.81856	656.804	237.136		0.411114	122.869	36.1547		2203-2207-2209	E5	seston on GF filter	13C, 15N	N/A	1964253	422105	A

## Sheet: EA_IRMS_RawData_References
Reference Materials
Summary	%C	13C (at-%) Expected	13C (at-%) Mean*	13C (at-%) Standard Deviation*	%N	15N (at-%) Expected	15N (at-%) Mean*	15N (at-%) Standard Deviation*	Use
Alfalfa Flour	42.6188	1.07315	N/A	N/A	4.68417	0.366954	N/A	N/A	Linearity Correction, Elemental Totals
Amaranth Flour	42.1069	1.0915	1.09193	0.000296634	2.4466	0.367187	0.367274	0.000133204	Quality Control
Bovine Liver		1.08188	N/A	N/A		0.369111	N/A	N/A	Quality Control - is being retired
Caffeine	47.6386	1.06726	1.06756	0.000161001	28.355	0.365268	0.365258	8.26674e-05	13C Scale Normalization, 15N Quality Control
Chitin	42.46	1.08324	N/A	N/A	6.19	0.365958	N/A	N/A	Linearity Correction, Elemental Totals
Enriched Alanine		1.1056			15.7223	0.381302	0.381365	0.000102535	Scale Normalization - being retired for 13C
Glutamic Acid (GLAC)	40.82	1.09349	1.0932	0.000144263	9.52	0.363182	0.363193	9.3097e-05	Scale Normalization
Keratin	49.3095	1.07885	1.07909	0.000176729	14.9145	0.368071	0.368049	8.13029e-05	Quality Control
Nylon Powder (NYLOW)		1.07801	1.07864	0.00286148		0.366031	0.366081	0.000280743	Drift correction
Maize		3.1	3.09978	0.000776983					Scale Normalization
Valine		20.656	N/A	N/A					Scale Normalization
REF5 (KN5)						6.15804	6.15794	0.0246676	Scale Normalization
REF10 (TENNER)						10.3091	N/A	N/A	Scale Normalization
REF20						19.771	N/A	N/A	Scale Normalization
REF25						25.2454	N/A	N/A	Scale Normalization
* Expected mean and standard deviation are relative to natural abundance limit of quantification (LOQ)
Reference	Weight (µg)	Total C (µg)	13C (at-%)	Total N (µg)	15N (at-%)	Analysis #	Comments
Chitin	84	34.7428	1.08454	5.55261	0.366238	421872	Below LOQ
Chitin	164	68.4899	1.08413	10.1006	0.366162	421873	Below LOQ
Chitin	174	75.2031	1.08383	10.9184	0.366579	422030	Below LOQ
Chitin	319	137.18	1.0833	19.867	0.366125	421875
Chitin	319	135.462	1.08358	19.6852	0.366126	422032
Chitin	462	196.416	1.08331	28.3076	0.366111	421877
Chitin	465	198.688	1.08289	28.7727	0.366077	422034
Chitin	948	402.771	1.08315	58.3162	0.366082	421879
Chitin	948	406.836	1.08313	58.8667	0.366078	422036
Chitin	1627	691.689	1.08316	100.744	0.366075	421878
Chitin	1632	694.512	1.08332	101.223	0.365947	422035
Chitin	2438	1030.78	1.08323	150.624	0.366024	422033
Chitin	2452	1039.89	1.08324	152.035	0.366091	421876
Chitin	4695	1994.24	1.08396	290.666	0.366141	422031
Chitin	4729	2008.14	1.08327	292.668	0.36614	421874
Chitin Average			1.08347		0.366133
Chitin StdDev			0.000450219		0.000139285
Amaranth Flour		1578.78	1.09165	88.0027	0.367326	421881
Amaranth Flour		1598.58	1.0917	90.6783	0.367163	421989
Amaranth Flour		1583.52	1.09216	90.2316	0.367438	422038
Amaranth Flour		1614.72	1.09222	93.3405	0.367168	422142
Amaranth Flour Average			1.09193		0.367274
Amaranth Flour StdDev			0.000296634		0.000133204
Caffeine		297.865	1.06753	171.082	0.365352	421884
Caffeine		281.705	1.06765	162.062	0.365294	421992
Caffeine		228.9	1.06771	131.251	0.365222	422041
Caffeine		226.472	1.06734	130.117	0.365163	422145
Caffeine Average			1.06756		0.365258
Caffeine StdDev			0.000161001		8.26674e-05
Enriched Alanine				125.615	0.381454	421883
Enriched Alanine				117.739	0.381341	421991
Enriched Alanine				112.089	0.38123	422040
Enriched Alanine				115.057	0.381435	422144
Enriched Alanine Average					0.381365
Enriched Alanine StdDev					0.000102535
Glutamic Acid (GLAC)		421.793	1.09312	96.7596	0.363286	421885
Glutamic Acid (GLAC)		499.61	1.09322	115.696	0.363192	421993
Glutamic Acid (GLAC)		406.697	1.09306	93.4374	0.363229	422042
Glutamic Acid (GLAC)		388.901	1.09339	89.7011	0.363067	422146
Glutamic Acid (GLAC) Average			1.0932		0.363193
Glutamic Acid (GLAC) StdDev			0.000144263		9.3097e-05
Keratin		309.688	1.07888	94.5511	0.368137	421882
Keratin		307.849	1.07931	94.6283	0.368087	421990
Keratin		275.546	1.07911	83.8543	0.36802	422039
Keratin		271.832	1.07907	83.9556	0.36795	422143
Keratin Average			1.07909		0.368049
Keratin StdDev			0.000176729		8.13029e-05
Nylon Powder (NYLOW)		620.861	1.07786	58.5911	0.366209	421866
Nylon Powder (NYLOW)		614.705	1.07802	58.4646	0.366169	421867
Nylon Powder (NYLOW)		668.806	1.07821	63.7472	0.36617	421868
Nylon Powder (NYLOW)		637.336	1.07809	60.6703	0.366133	421869
Nylon Powder (NYLOW)		670.433	1.07814	63.8416	0.366059	421880
Nylon Powder (NYLOW)		629.374	1.07797	59.9422	0.36609	421886
Nylon Powder (NYLOW)		758.74	1.07797	72.5572	0.366081	421887
Nylon Powder (NYLOW)		661.189	1.07801	63.075	0.366098	421900
Nylon Powder (NYLOW)		446.938	1.078	42.5626	0.366103	421901
Nylon Powder (NYLOW)		636.411	1.07779	60.6306	0.366043	421902
Nylon Powder (NYLOW)		574.643	1.07786	54.5998	0.365991	421915
Nylon Powder (NYLOW)		513.535	1.07777	48.7185	0.365984	421916
Nylon Powder (NYLOW)		618.548	1.07819	58.8449	0.365964	421917
Nylon Powder (NYLOW)		455.353	1.07814	43.3068	0.366034	421930
Nylon Powder (NYLOW)		643.787	1.07787	61.4613	0.366014	421931
Nylon Powder (NYLOW)		647.929	1.07807	61.9062	0.366031	421932
Nylon Powder (NYLOW)		545.29	1.07809	52.032	0.366076	421936
Nylon Powder (NYLOW)		646.508	1.07827	61.9089	0.366068	421937
Nylon Powder (NYLOW)		479.156	1.07799	45.6517	0.366049	421938
Nylon Powder (NYLOW)		633.759	1.07797	60.393	0.366019	421951
Nylon Powder (NYLOW)		638.401	1.07821	61.2148	0.366038	421952
Nylon Powder (NYLOW)		602.331	1.07811	57.5913	0.366047	421953
Nylon Powder (NYLOW)		470.163	1.07799	45.0178	0.367188	421966
Nylon Powder (NYLOW)		624.209	1.07806	59.6918	0.365932	421967
Nylon Powder (NYLOW)		586.942	1.07801	56.1465	0.366667	421968
Nylon Powder (NYLOW)		620.31	1.07844	59.6925	0.366112	421981
Nylon Powder (NYLOW)		516.997	1.07778	49.2337	0.366055	421982
Nylon Powder (NYLOW)		615.283	1.07816	58.5372	0.365667	421983
Nylon Powder (NYLOW)		664.031	1.07906	62.949	0.36591	421988
Nylon Powder (NYLOW)		604.53	1.07802	57.8014	0.365995	421994
Nylon Powder (NYLOW)		471.351	1.07826	44.9912	0.366042	421995
Nylon Powder (NYLOW)		590.754	1.0781	56.3854	0.365992	421996
Nylon Powder (NYLOW)		632.627	1.07817	60.3172	0.366148	422004
Nylon Powder (NYLOW)		675.027	1.07792	64.3893	0.366048	422005
Nylon Powder (NYLOW)		712.862	1.0782	68.2131	0.366102	422006
Nylon Powder (NYLOW)		395.426	1.0783	37.7993	0.366108	422007
Nylon Powder (NYLOW)		650.853	1.07824	61.329	0.366132	422023
Nylon Powder (NYLOW)		736.349	1.07802	69.4723	0.366056	422024
Nylon Powder (NYLOW)		601.411	1.07817	56.8496	0.366047	422025
Nylon Powder (NYLOW)		522.005	1.07834	49.2443	0.366032	422026
Nylon Powder (NYLOW)		585.504	1.07832	55.9276	0.366216	422037
Nylon Powder (NYLOW)		505.419	1.07811	47.7945	0.36639	422043
Nylon Powder (NYLOW)		718.498	1.07811	68.7693	0.366115	422044
Nylon Powder (NYLOW)		591.708	1.07798	55.9384	0.366054	422057
Nylon Powder (NYLOW)		705.337	1.07826	67.0721	0.365939	422058
Nylon Powder (NYLOW)		658.033	1.07811	62.6061	0.366014	422059
Nylon Powder (NYLOW)		697.899	1.07823	66.6624	0.366074	422072
Nylon Powder (NYLOW)		649.459	1.07825	61.982	0.36592	422073
Nylon Powder (NYLOW)		665.542	1.07833	63.4971	0.365967	422074
Nylon Powder (NYLOW)		585.394	1.07825	55.9927	0.366082	422087
Nylon Powder (NYLOW)		676.572	1.07834	64.8531	0.366084	422088
Nylon Powder (NYLOW)		609.1	1.07832	58.385	0.36604	422089
Nylon Powder (NYLOW)		609.72	1.07819	58.2622	0.36598	422098
Nylon Powder (NYLOW)		720.304	1.07826	68.9761	0.365992	422099
Nylon Powder (NYLOW)		613.455	1.0783	58.7785	0.366026	422100
Nylon Powder (NYLOW)		592.545	1.07833	56.877	0.366128	422113
Nylon Powder (NYLOW)		632.365	1.0784	60.5724	0.367172	422114
Nylon Powder (NYLOW)		645.907	1.07825	61.9524	0.366162	422115
Nylon Powder (NYLOW)		664.021	1.07956	64.3137	0.36603	422128
Nylon Powder (NYLOW)		586.454	1.07886	56.1959	0.365907	422129
Nylon Powder (NYLOW)		592.261	1.08813	56.5471	0.365964	422130
Nylon Powder (NYLOW)		718.513	1.0998	68.6503	0.367222	422141
Nylon Powder (NYLOW)		704.048	1.07796	67.2277	0.365802	422147
Nylon Powder (NYLOW)		599.384	1.07815	56.9758	0.365838	422148
Nylon Powder (NYLOW)		671.542	1.07825	64.4144	0.365816	422149
Nylon Powder (NYLOW)		600.763	1.0781	57.3156	0.365803	422155
Nylon Powder (NYLOW)		745.156	1.07829	71.5269	0.365576	422156
Nylon Powder (NYLOW)		602.697	1.07835	57.7803	0.365787	422157
Nylon Powder (NYLOW)		715.813	1.07836	68.5868	0.365803	422158
Nylon Powder (NYLOW) Average			1.07864		0.366081
Nylon Powder (NYLOW) StdDev			0.00286148		0.000280743
Maize		220.418	3.10029			422000
Maize		210.535	3.09929			422001
Maize		215.79	3.09896			422153
Maize		230.202	3.10058			422154
Maize Average			3.09978
Maize StdDev			0.000776983
REF5 (KN5)				49.5367	6.12767	421998
REF5 (KN5)				47.504	6.18804	421999
REF5 (KN5)				50.5023	6.15929	422151
REF5 (KN5)				50.3622	6.15676	422152
REF5 (KN5) Average					6.15794
REF5 (KN5) StdDev					0.0246676

## Sheet: IRMS_RawData_Samples
Sample ID	δ13CVPDB (‰)	at-% 13C	Volume (mL)	DIC (µgC/ml)	DIC (mM)	Comments	Analysis #
2207-13C-DIC-D-T0-1	5.08946	1.11116	2	16.4678	1.37231		PD-103022
2207-13C-DIC-D-T1-1	0.983417	1.10668	2	16.3388	1.36156		PD-103023
2207-13C-DIC-L-T2-1	5.95016	1.11211	2	15.7408	1.31174		PD-103024
2209-13C-DIC-T2-E-1	7.04147	1.1133	2	15.436	1.28633		PD-103025
2209-13C-DIC-T3-E-1	-1.34592	1.10413	2	15.8049	1.31707		PD-103026
2209-13C-DIC-INF-T2-E-1	1.01971	1.10671	2	14.4999	1.20832		PD-103027
2209-13C-DIC-INF-T3-E-1	-0.585132	1.10496	2	15.5079	1.29232		PD-103028
2207-13C-DIC-D-T0-2	3893.2	5.18667	2	15.8822	1.32352		PD-103029
2207-13C-DIC-D-T0-3	3854.65	5.14792	2	15.9919	1.33266		PD-103030
2207-13C-DIC-D-T0-4	3877.3	5.17069	2	17.5682	1.46402		PD-103031
2207-13C-DIC-D-T0-4	3881.92	5.17533	2	17.164	1.43034	replicate	PD-103032
2207-13C-DIC-D-T1-2	3678.85	4.97076	2	16.6417	1.38681		PD-103036
2207-13C-DIC-D-T1-3	3718.6	5.01088	2	16.8182	1.40152		PD-103037
2207-13C-DIC-D-T1-4	3699.44	4.99154	2	16.812	1.401		PD-103038
2207-13C-DIC-L-T2-2	3683.17	4.97512	2	16.1718	1.34765		PD-103039
2207-13C-DIC-L-T2-3	3673	4.96485	2	16.5226	1.37688		PD-103040
2207-13C-DIC-L-T2-4	3510.02	4.8	2	16.1305	1.3442		PD-103041

## Sheet: IRMS_RawData_References
Reference Materials
Summary	δ13CVPDB (‰) Expected	δ13CVPDB (‰) Mean*	δ13CVPDB (‰) Standard Deviation*	Use
Acros-2	-3.9	-3.94987	0.0945277	Drift and Linearity correction
LSVEC	-46.6	-46.562	0.141897	Scale correction
NAU-1	-2.5	-2.69463	0.52729	Scale correction
NAU-2	-27.2	-27.5981	0.449045	Scale correction
SB-1	-19.9	-19.7658	0.281367	Scale correction
SB-2	-3	-3.02274	0.17216	Scale correction
SB-3	-7.8	-8.04968	0.352261	Scale correction
Scripps seawater	0.7	0.478231	0.356583	Quality control
EMD-1	-17.6	-17.9905	0	Quality control
Fisher-A	-3	-3.11022	0	Quality control
Fisher-B	-1.4	-1.49921	0	Quality control
* Mean and standard deviation exclude references below limit of quantification (LOQ)
Reference	δ13CVPDB (‰)	Volume (mL)	DIC (µgC/ml)	DIC (mM)	Comments	Analysis #
Acros-2	-3.87751	0.4	121.18	10.0983		PD-103002
Acros-2	-4.08746	0.4	119.446	9.95379		PD-103033
Acros-2	-3.71439	0.4	121.374	10.1145		PD-103047
Acros-2	-3.93771	0.4	122.721	10.2267		PD-103063
Acros-2	-3.96864	1	118.18	9.84833		PD-103015
Acros-2	-3.94459	0.8	118.32	9.85997		PD-103016
Acros-2	-3.99572	0.6	114.234	9.51947		PD-103017
Acros-2	-3.96111	0.4	120.259	10.0216		PD-103018
Acros-2	-3.98313	0.2	120.816	10.068		PD-103019
Acros-2	-4.02647	0.1	122.962	10.2468		PD-103020
Acros-2	-3.95187	0.04	132.104	11.0087		PD-103021
Acros-2 Average	-3.94987
Acros-2 StdDev	0.0945277
NAU-1	-2.32178	0.4	118.356	9.86301		PD-103003
NAU-1	-3.06748	0.4	116.236	9.68632	13C carryover	PD-103034
NAU-1 Average	-2.69463
NAU-1 StdDev	0.52729
NAU-2	-27.2806	0.4	120.633	10.0528		PD-103004
NAU-2	-27.9156	0.4	119.502	9.9585	13C carryover	PD-103035
NAU-2 Average	-27.5981
NAU-2 StdDev	0.449045
Scripps seawater	0.730374	2	27.4115	2.28429		PD-103005
Scripps seawater	0.226089	2	26.4634	2.20529	13C carryover	PD-103048
Scripps seawater Average	0.478231
Scripps seawater StdDev	0.356583
LSVEC	-46.4617	0.4	58.5267	4.87723		PD-103006
LSVEC	-46.6624	0.4	60.333	5.02775		PD-103049
LSVEC Average	-46.562
LSVEC StdDev	0.141897
SB-1	-19.9648	0.2	118.574	9.88115		PD-103007
SB-1	-19.5669	0.2	118.243	9.85362	13C carryover	PD-103064
SB-1 Average	-19.7658
SB-1 StdDev	0.281367
SB-2	-2.90101	0.2	118.385	9.86538		PD-103008
SB-2	-3.14448	0.2	120.163	10.0136		PD-103065
SB-2 Average	-3.02274
SB-2 StdDev	0.17216
SB-3	-7.80059	0.2	118.066	9.83881		PD-103009
SB-3	-8.29877	0.2	119.025	9.91871		PD-103066
SB-3 Average	-8.04968
SB-3 StdDev	0.352261
Fisher-A	-3.11022	0.4	121.814	10.1512		PD-103010
Fisher-A Average	-3.11022
Fisher-A StdDev
Fisher-B	-1.49921	0.4	119.233	9.9361		PD-103011
Fisher-B Average	-1.49921
Fisher-B StdDev
EMD-1	-17.9905	0.4	119.318	9.94317		PD-103012
EMD-1 Average	-17.9905
EMD-1 StdDev
