# Supplementary material for: Fungal parasites infecting N2-fixing cyanobacteria reshape carbon and N2 fixation and trophic transfer
Source: Nat Commun. 2026 Jan 2;17:154. doi: 10.1038/s41467-025-67818-x (PMC12775406; doi:10.1038/s41467-025-67818-x)
Supplement: Supplementary file 6 — Source data [file 41467_2025_67818_MOESM6_ESM.xlsx]

## Sheet: Fig1A
w_2012	BM_2012	w_2013	BM_2013	w_2014	BM_2014	w_2015	BM_2015	w_2016	BM_2016	w_2017	BM_2017	w_2018	BM_2018	w_2019	BM_2019	w_2020	BM_2020	w_2021	BM_2021
	µg C L-1		µg C L-1		µg C L-1		µg C L-1		µg C L-1		µg C L-1		µg C L-1		µg C L-1		µg C L-1		µg C L-1
week	biomass	week	biomass	week	biomass	week	biomass	week	biomass	week	biomass	week	biomass	week	biomass	week	biomass	week	biomass
1	0	1	0	2	0	2	0	2	0	2	0.00264	1	0.00264	4	0	2	0	2	0
5	0	2	0	3	0	4	0	3	0	4	0.027588	2	0.00528	5	0	3	0	3	0
6	0	3	0	5	0	5	0	4	0	7	0.03432	3	0	6	0	4	0	4	0
7	0	5	0	6	0	6	0	8	0	8	0	4	0.01056	7	0	5	0	5	0
9	0	9	0	7	0	7	0	9	0	9	0	6	0	8	0	6	0	7	0
10	0	10	0	8	0	8	0	10	0	11	0.005181	7	0	9	0	10	0	8	0
11	0	14	0	9	0	9	0	11	1.98911	12	0.02112	8	0	11	0	11	0	9	0
12	0	15	0	10	0	10	0	12	0.005181	13	0	10	0	14	0	17	0	10	0
13	0	16	0	11	0	11	0	13	0	14	0	11	0	15	0	18	0	12	0
15	0	17	0	12	0	12	0.165759	14	0	17	0	13	0	17	0	24	0.003464	13	0
17	0	18	0	13	0	13	0	15	0	20	0	16	0	19	0	25	0	16	0
19	0	19	0	14	0	14	0	16	0	21	0	17	0	20	0	26	0.031176	17	0
20	0	20	0	15	0	15	0	17	0	22	0	19	0	21	0	27	1.5159	18	0
21	0	21	0	17	0	19	0.248985	18	0	23	0	20	0	23	0	29	1.91141	19	0
24	0	22	0	18	0	20	0.020757	19	0	25	0	21	0	25	0.159344	30	0.36372	20	0
25	0.01312	24	0	19	0	21	0	21	0	26	0	22	0	26	0.429536	31	0.47888	21	0
27	0.62976	25	0	20	0	22	0	22	0	28	0	23	0	29	6.41125	32	0.23648	22	0.006928
28	6.66456	26	0	21	0	23	0	23	0	29	0	25	0	30	4.68614	33	0.505744	23	0.23616
29	1.02336	27	0.078468	22	0	25	0	24	0	30	0.248884	26	0.419048	31	0	34	1.23318	24	0.065816
31	1.25808	28	2.12811	23	0	26	0	25	0.04592	31	1.3359	27	1.41111	32	3.09632	35	0.212584	26	18.654
32	0.0656	29	1.3621	24	0.156718	27	0	26	1.22672	32	1.41577	28	0.70208	33	0.50512	36	0.266976	27	3.94203
33	0.419588	30	1.71595	25	0	28	0.615556	27	44.8414	33	1.06809	29	1.82029	34	0.13776	37	0.062352	28	0.114312
34	0.09184	31	0.589212	26	0.002432	29	0.713595	28	7.36752	34	1.8267	30	0	35	0.154488	38	0.14432	29	0
35	0.45857	32	0.399368	27	0.29754	30	0.694172	30	4.91787	35	2.18131	31	0.03936	36	0.03936	39	0	30	0.003488
36	1.38354	33	0.039234	28	0.188369	31	1.84794	31	0.451217	36	0.051496	32	0	39	0	40	0	31	0
37	0.851216	34	0.392808	29	2.02505	32	1.63762	32	0.154488	37	0.392808	33	0	40	0.048496	41	0	32	0.02624
38	0	35	0.0783588	30	0.081314	33	0.497476	33	0	38	0.156718	34	0.267584	41	0	42	0	33	0
39	0	37	0	31	0.759772	35	1.78076	34	1.2874	39	0	35	2.7793	42	0	43	0	34	0.000728
40	0	38	0.01312	32	1.44082	36	0.101248	35	0.830524	40	0	36	0.762432	43	0	44	0	35	0
41	0	39	0	33	0.851216	38	3.2671	36	0.09184	41	0	37	0.246912	44	0	46	0	36	0.000104
42	0	40	0	35	0	39	0.667932	37	0.669448	42	0	38	0.107648	45	0	47	0	37	0.0328
43	0	41	0.322708	36	0	40	0	38	0	43	0	40	0	46	0	48	0	38	0.0416
44	0	42	0	37	0	41	0	39	1.30357	45	0	41	0.036267	47	0	49	0	39	0
45	0	43	0	38	0	42	0	41	0	47	0	42	0.025905	48	0	50	0	40	0
46	0	44	0	39	0	43	0	42	0.020724	48	0	45	0.041448	49	0	51	0	41	0
47	0	45	0	40	0	44	0	43	0.0783588	49	0	46	0	51	0			42	0
48	0	46	0	41	0	45	0.01584	44	0	50	0	49	0					43	0
49	0	47	0	42	0.0783588	47	0	46	0.041448	51	0	51	0.01848					44	0
51	0	49	0	43	0	50	0.00528	47	0.04224									45	0
		50	0	44	0			49	0									46	0
		51	0	45	0			50	0									47	0
		52	0	46	0			51	0.020724									48	0
				47	0													49	0
				48	0.00924													50	0
				49	0
				50	0
				51	0

## Sheet: Fig1B
w_2021	non-inf_2021	inf_2021	w_2022	non-inf_2022	inf_2022	w_2023	non-inf_2023	inf_2023	non-inf_2024	inf_2024
	%/100	%/100		%/100	%/100		%/100	%/100	%/100	%/100
24	1	0	24			24	1	0	1	0
25	1	0	25	1	0	25			0.823529	0.176471
26	0.81	0.19	26	0.91	0.09	26	0.67	0.33	0.393258	0.606742
27	0.71	0.29	27	0.6	0.4	27	1	0	0.529412	0.470588
28	0	0	28	0.74	0.26	28	0.67	0.33	1	0
29	0	0	29	0.92	0.08	29	0.4	0.6	0.8	0.2
30	0		30	0.75	0.25	30	0.666667	0.333333	0.25	0.75
31	0		31	0.55	0.45	31	0.666667	0.333333	1	0
32	0		32	0.423077	0.576923	32	1	0	1	0
33	0		33			33	1	0	1	0
34	1	0	34	0.68	0.32	34			1	0
35	0		35	0.2	0.8	35	1	0	1	0
36			36	1	0	36			1	0
37			37			37			1	0
38			38			38	1	0	1	0
39			39			39	1	0	1	0
40			40			40	1	0	1	0

## Sheet: Fig2B
prev veg	prev het	prev aki
%	%	%
0.00688455	0.355379	0.716216
0.0542666	0.439427	0.770985
0.0484203	0.450837	0.855219
0.091942	0.464729	1
0.0405833	0.401311	0.787537
0.0500307	0.476398	0.752988
0.0246768	0.331496	0.798787
0.0319076	0.42799	1
0.0883545	0.657591	0.904762
0.0110044	0.418246	0.639966
0.0746589	0.418908	0.667949
0.0269021	0.449555	0.968092
0.0458026	0.440989	0.821875	MEAN
0.0279901	0.0803247	0.124248	SD
12	12	12	N

## Sheet: Fig2C
ui	inf
fil length	fil length
ui µm	inf µm
24	107
60	163
56	362
183	135
349	195
20	133
23	174
73	67
101	38
103	323
62	267
80	216
30	940
19	217
24	361
81	192
84	128
160	104
107	335
86	125
33	517
73	164
57	126
52	678
123	485
231	510
68	29
103	90
73	101
130	377
148	423
40	497
103	162
59	902
176	171
24	59
95	139
75	232
66	508
85	114
39	343
404	385
69	652
82	645
140	201
117	561
32	87
178	342
45	276
180	331
113	65
95	223
152	110
71	62
190	446
99	97
155	143
65	168
23	281
45	606
135	143
110	302
149	112
56	115
120	146
98.5077	272.431	MEAN
70.2805	205.528	SD
65	65	N

## Sheet: Fig2D
inf	ui
bacteria cell-1	bacteria cell-1
0	2
0	0
0	0
2	0
7	2
0	0
0	0
0	0
10	0
0	0
0	2
0	1
0	0
2	0
0	0
2	0
4	0
10	0
4	0
2	0
0	0
0	0
0	0
0	0
0	1
0	0
0	0
1	1
1	0
1	0
0	0
0	0
0	0
0	0
0	0
0	0
0	0
0	0
14	0
0	0
0	0
0	2
10	0
0	0
0	0
0	0
17	0
12	0
0	0
1	0
1	0
0	0
0	0
0	0
0	0
0	0
0	0
0	0
6	0
0	0
5	0
0	0
0	0
0	0
0	1
0	0
0	0
0	3
3	0
0	1
2	1
0	0
0	0
0	1
6	0
1	0
0	0
1	0
0	0
5	1
7	1
1	0
0	0
0	0
1	0
4	0
0	0
6	0
5	0
2	0
0	0
0	0
0	0
0	0
0	0
10	0
0	0
0	0
0	0
3	0
1.69	0.2	MEAN
3.36859	0.550482	SD
100	100	N

## Sheet: Fig4_aki
H-#	H-aki	H-ape_15n14n	H-roi_merged	H-host_type	F-#	F-aki	F-ape_15n14n	F-roi_merged	aki	aki
H-#	H-ape_13c12c_2	H-ape_15n14n	H-roi_merged	H-host_type	F-#	F-ape_13c12c_2	F-ape_15n14n	F-roi_merged	C:C	N:N
-1	1.10695	0.0900253	h-E-aki (akihet)	aki	-1	1.35617	0.192555	f-L-akihet	1.22514	2.1389
-2	1.59381	0.191043	h-L-aki (akihet)	aki	-2	1.98837	0.413018	f-L-akihet	1.24756	2.16191
11	1.41844	0.201154	h-L-aki (akihet)	aki	11	1.50159	0.32233	f-L-akihet	1.05862	1.6024
12	1.68585	0.201154	h-L-aki (akihet)	aki	12	1.52927	0.302155	f-L-akihet	0.907121	1.5021
13	1.32589	0.18093	h-L-aki (akihet)	aki	13	1.90605	0.382807	f-L-akihet	1.43756	2.11578
17	1.00057	0.0695464	h-L-aki (akihet)	aki	17	1.13096	0.211264	f-L-akihet	1.13031	3.03773
23	1.47389	0.261779	h-L-aki (akihet)	aki	23	1.69505	0.40295	f-L-akihet	1.15005	1.53927
25	1.261	0.201154	h-L-aki (akihet)	aki	25	1.58459	0.372733	f-L-akihet	1.25662	1.85297
29	1.38144	0.0594083	h-L-aki (akihet)	aki	29	1.08443	0.110078	f-L-akihet	0.784999	1.85291
35	1.38144	0.160697	h-L-aki (akihet)	aki	35	1.68585	0.302155	f-L-akihet	1.22036	1.88028
38	0.456665	0.0188352	h-L-aki (akihet)	aki	38	0.70123	0.0492681	f-L-akihet	1.53555	2.61575
41	1.35367	0.0796825	h-L-aki (akihet)	aki	41	1.261	0.221371	f-L-akihet	0.931538	2.77816
44	1.39069	0.0695464	h-L-aki (akihet)	aki	44	1.18673	0.160697	f-L-akihet	0.853338	2.31064
45	1.47389	0.0695464	h-L-aki (akihet)	aki	45	1.14956	0.120206	f-L-akihet	0.779948	1.72843
46	0.6449	0.0492681	h-L-aki (akihet)	aki	46	1.35367	0.160697	f-L-akihet	2.09905	3.26168
47	1.10305	0.0898165	h-L-aki (akihet)	aki	47	0.991243	0.221371	f-L-akihet	0.898641	2.4647
49	1.44617	0.140455	h-L-aki (akihet)	aki	49	1.63985	0.352578	f-L-akihet	1.13392	2.51025
50	1.2146	0.18093	h-L-aki (akihet)	aki	50	1.61223	0.302155	f-L-akihet	1.32738	1.67001
51	1.33515	0.0898165	h-L-aki (akihet)	aki	51	1.28882	0.211264	f-L-akihet	0.965298	2.35217
53	1.54131	0.105955	h-L-aki (akihet)	aki	53	1.81751	0.300102	f-L-akihet	1.1792	2.83236
54	1.079	0.101936	h-L-aki (akihet)	aki	54	1.75726	0.311667	f-L-akihet	1.62861	3.05747
55	1.13301	0.0828415	h-L-aki (akihet)	aki	55	1.1973	0.190168	f-L-akihet	1.05674	2.29557
57	1.29618	0.0785669	h-L-aki (akihet)	aki	57	1.12548	0.197631	f-L-akihet	0.868308	2.51545
62	1.45463	0.0880981	h-L-aki (akihet)	aki	62	1.42741	0.237692	f-L-akihet	0.981285	2.69804
						1.41548	0.252038		1.15238	2.28229	MEAN
						0.317558	0.0977751		0.30306	0.51103	SD
						24	24		24	24	N

## Sheet: Fig4_het
H-#	H-het	H-ape_15n14n	H-roi_merged	H-host_type	F-#	F-het	F-ape_15n14n	F-roi_merged	het	het
H-#	H-ape_13c12c_2	H-ape_15n14n	H-roi_merged	H-host_type	F-#	F-ape_13c12c_2	F-ape_15n14n	F-roi_merged	C:C	N:N
-6	0.413359	0.0525565	h-E-het (akihet)	het	-6	1.26393	0.264829	f-L-akihet	3.05771	5.03893
-2	0.879183	0.25168	h-E-het (akihet)	het	-2	1.98837	0.413018	f-L-akihet	2.26161	1.64104
-1	0.193352	0.0386811	h-E-het (akihet)	het	-1	1.35617	0.192555	f-L-akihet	7.01398	4.97801
38	0.163472	0.0188352	h-E-het (akihet)	het	38	0.70123	0.0492681	f-L-akihet	4.28961	2.61575
6	0.823057	0.140455	h-L-het (akihet)	het	6	1.64906	0.312243	f-L-akihet	2.00357	2.22308
8	0.201401	0.0391259	h-L-het (akihet)	het	8	1.52927	0.302155	f-L-akihet	7.59316	7.72263
11	0.785604	0.150577	h-L-het (akihet)	het	11	1.50159	0.32233	f-L-akihet	1.91138	2.14063
12	0.522629	0.0695464	h-L-het (akihet)	het	12	1.52927	0.302155	f-L-akihet	2.92611	4.34465
13	0.879183	0.170814	h-L-het (akihet)	het	13	1.90605	0.382807	f-L-akihet	2.16798	2.24107
17	0.456665	0.0695464	h-L-het (akihet)	het	17	1.13096	0.211264	f-L-akihet	2.47656	3.03773
23	0.550872	0.110078	h-L-het (akihet)	het	23	1.69505	0.40295	f-L-akihet	3.07702	3.66058
25	0.239302	0.0492681	h-L-het (akihet)	het	25	1.58459	0.372733	f-L-akihet	6.62174	7.56539
29	0.324471	0.0289816	h-L-het (akihet)	het	29	1.08443	0.110078	f-L-akihet	3.34215	3.79821
35	0.550872	0.0796825	h-L-het (akihet)	het	35	1.68585	0.302155	f-L-akihet	3.06033	3.79198
41	0.428368	0.0594083	h-L-het (akihet)	het	41	1.261	0.221371	f-L-akihet	2.94373	3.72626
43	0.513211	0.0898165	h-L-het (akihet)	het	43	1.18673	0.201154	f-L-akihet	2.31237	2.23962
45	0.229829	0.0391259	h-L-het (akihet)	het	45	1.14956	0.120206	f-L-akihet	5.00178	3.07229
46	0.135006	0.0391259	h-L-het (akihet)	het	46	1.35367	0.160697	f-L-akihet	10.0268	4.10717
47	0.220355	0.0695464	h-L-het (akihet)	het	47	0.991243	0.221371	f-L-akihet	4.49839	3.18306
49	0.68246	0.140455	h-L-het (akihet)	het	49	1.63985	0.352578	f-L-akihet	2.40285	2.51025
50	0.49437	0.0999484	h-L-het (akihet)	het	50	1.61223	0.302155	f-L-akihet	3.26118	3.02311
51	0.418932	0.0898165	h-L-het (akihet)	het	51	1.28882	0.211264	f-L-akihet	3.07645	2.35217
53	0.219258	0.0561985	h-L-het (akihet)	het	53	1.81751	0.300102	f-L-akihet	8.28938	5.34003
54	0.493639	0.0886219	h-L-het (akihet)	het	54	1.75726	0.311667	f-L-akihet	3.55981	3.51682
55	0.466782	0.0838321	h-L-het (akihet)	het	55	1.1973	0.190168	f-L-akihet	2.565	2.26844
57	0.413023	0.0717535	h-L-het (akihet)	het	57	1.12548	0.197631	f-L-akihet	2.72499	2.75431
62	0.379422	0.0656356	h-L-het (akihet)	het	62	1.42741	0.237692	f-L-akihet	3.76205	3.62138
64	0.253717	0.0760516	h-L-het (akihet)	het	64	1.23558	0.299462	f-L-akihet	4.86992	3.93762
	0.440421	0.0835416				1.41605	0.259573		3.96777	3.58758	MEAN
	0.217454	0.0500424				0.300753	0.0904893		2.09724	1.4858	SD
	28	28				28	28		28	28	N

## Sheet: Fig4_veg
H-#	H-veg	H-ape_15n14n	H-roi_merged	H-host_type	F-#	F-veg	F-ape_15n14n	F-roi_merged	veg	veg
H-#	H-ape_13c12c_2	H-ape_15n14n	H-roi_merged	H-host_type	F-#	F-ape_13c12c_2	F-ape_15n14n	F-roi_merged	C:C	N:N
-4	1.15885	0.271876	h-E-veg	veg	-4	0.267708	0.0188352	f-L-veg	0.231011	0.0692786
-4	1.09374	0.261779	h-L-veg	veg	-4	0.267708	0.0188352	f-L-veg	0.244764	0.0719507
2	1.28106	0.213036	h-L-veg	veg	2	0.0586913	0.0284059	f-L-veg	0.0458145	0.133339
2	1.19643	0.192555	h-L-veg	veg	2	0.0586913	0.0284059	f-L-veg	0.0490552	0.147521
4	1.39995	0.150577	h-L-veg	veg	4	0.125513	0.0188352	f-L-veg	0.0896558	0.125087
5	0.362277	0.0695464	h-L-veg	veg	5	0.0304888	0.00868675	f-L-veg	0.0841588	0.124906
9	1.14026	0.0898165	h-L-veg	veg	9	0.710612	0.0188352	f-L-veg	0.623203	0.209708
9	1.06581	0.0898165	h-L-veg	veg	9	0.710612	0.0188352	f-L-veg	0.666736	0.209708
10	1.45541	0.150577	h-L-veg	veg	10	0.738747	0.0289816	f-L-veg	0.507586	0.19247
16	1.43693	0.221371	h-L-veg	veg	16	0.106523	0.0188352	f-L-veg	0.0741322	0.0850844
18	1.13096	0.0898165	h-L-veg	veg	18	0.106523	0.0188352	f-L-veg	0.0941882	0.209708
18	1.22388	0.0999484	h-L-veg	veg	18	0.106523	0.0188352	f-L-veg	0.0870371	0.188449
20	1.60302	0.231476	h-L-veg	veg	20	0.343378	0.0391259	f-L-veg	0.214207	0.169028
20	1.52927	0.211264	h-L-veg	veg	20	0.343378	0.0391259	f-L-veg	0.224537	0.185199
21	0.935245	0.130332	h-L-veg	veg	21	0.135006	0.0289816	f-L-veg	0.144353	0.222368
22	1.54772	0.32233	h-L-veg	veg	22	0.49437	0.0188352	f-L-veg	0.319418	0.0584345
28	1.00057	0.140455	h-L-veg	veg	28	0.116019	0.0188352	f-L-veg	0.115953	0.134101
30	1.16815	0.120206	h-L-veg	veg	30	0.381169	0.0188352	f-L-veg	0.326302	0.156691
30	1.24244	0.120206	h-L-veg	veg	30	0.381169	0.0188352	f-L-veg	0.30679	0.156691
31	1.09374	0.130332	h-L-veg	veg	31	0.0970251	0.0188352	f-L-veg	0.0887095	0.144517
31	0.776236	0.0999484	h-L-veg	veg	31	0.0970251	0.0188352	f-L-veg	0.124994	0.188449
33	0.68246	0.140455	h-L-veg	veg	33	0.371724	0.0391259	f-L-veg	0.544682	0.278564
33	1.49236	0.241579	h-L-veg	veg	33	0.371724	0.0391259	f-L-veg	0.249085	0.161959
34	1.31663	0.110078	h-L-veg	veg	34	0.371724	0.0188352	f-L-veg	0.282331	0.171107
34	1.31663	0.0999484	h-L-veg	veg	34	0.371724	0.0188352	f-L-veg	0.282331	0.188449
36	1.54772	0.221371	h-L-veg	veg	36	0.144496	0.0289816	f-L-veg	0.0933607	0.130919
36	1.56616	0.191043	h-L-veg	veg	36	0.144496	0.0289816	f-L-veg	0.0922614	0.151702
37	1.27955	0.18093	h-L-veg	veg	37	0.0495083	0.0188352	f-L-veg	0.038692	0.104102
39	1.60302	0.18093	h-L-veg	veg	39	0.0875254	0.0188352	f-L-veg	0.0546003	0.104102
39	1.64906	0.191043	h-L-veg	veg	39	0.0875254	0.0188352	f-L-veg	0.0530761	0.0985914
40	1.62144	0.201154	h-L-veg	veg	40	0.0780238	0.0188352	f-L-veg	0.0481201	0.0936356
40	1.68585	0.191043	h-L-veg	veg	40	0.0780238	0.0188352	f-L-veg	0.0462815	0.0985914
48	1.741	0.241579	h-L-veg	veg	48	0.503791	0.0492681	f-L-veg	0.28937	0.203942
42	1.64906	0.241579	h-L-veg	veg	42	0.466094	0.0391259	f-L-veg	0.282643	0.161959
42	1.55694	0.241579	h-L-veg	veg	42	0.466094	0.0391259	f-L-veg	0.299365	0.161959
52	1.43928	0.172592	h-L-veg	veg	52	0.0482523	0.0245269	f-L-veg	0.0335252	0.142109
56	1.4497	0.184073	h-L-veg	veg	56	0.0120814	0.0116546	f-L-veg	0.00833374	0.063315
59	2.05266	0.224007	h-L-veg	veg	59	0.0679711	0.018237	f-L-veg	0.0331137	0.0814127
59	2.04715	0.21877	h-L-veg	veg	59	0.0679711	0.018237	f-L-veg	0.0332028	0.0833617
60	1.28113	0.0771171	h-L-veg	veg	60	0.057173	0.015828	f-L-veg	0.044627	0.205247
63	1.46765	0.221445	h-L-veg	veg	63	1.05903	0.0453477	f-L-veg	0.721582	0.204781
65	1.72723	0.207925	h-L-veg	veg	65	0.0630058	0.0140345	f-L-veg	0.0364779	0.0674982
65	1.76231	0.229349	h-L-veg	veg	65	0.0630058	0.0140345	f-L-veg	0.0357518	0.0611929
66	1.83297	0.388702	h-L-veg	veg	66	0.894162	0.0488898	f-L-veg	0.487823	0.125777
66	1.8456	0.339332	h-L-veg	veg	66	0.894162	0.0488898	f-L-veg	0.484483	0.144076
67	1.62148	0.306851	h-L-veg	veg	67	0.0529386	0.0211315	f-L-veg	0.0326484	0.0688657
67	1.72467	0.284746	h-L-veg	veg	67	0.0529386	0.0211315	f-L-veg	0.0306949	0.0742118
70	1.4933	0.174562	h-L-veg	veg	70	1.46475	0.0182508	f-L-veg	0.980885	0.104552
71	1.5781	0.215523	h-L-veg	veg	71	0.0968341	0.0190528	f-L-veg	0.0613613	0.0884026
71	1.51055	0.196197	h-L-veg	veg	71	0.0968341	0.0190528	f-L-veg	0.0641051	0.0971104
71	1.52632	0.178849	h-L-veg	veg	71	0.0968341	0.0190528	f-L-veg	0.0634429	0.10653
72	1.42743	0.180165	h-L-veg	veg	72	0.628595	0.021272	f-L-veg	0.440368	0.11807
72	1.6494	0.185874	h-L-veg	veg	72	0.628595	0.021272	f-L-veg	0.381105	0.114443
73	1.66198	0.173898	h-L-veg	veg	73	0.465317	0.0222696	f-L-veg	0.279977	0.128061
	1.41942	0.189658				0.297774	0.0241325		0.214302	0.136505	MEAN
	0.320743	0.0685359				0.30813	0.00996513		0.213571	0.0510521	SD
	54	54				54	54		54	54	N

## Sheet: Fig5A-C
C	C	C	C	C	C		N	N	N	N	N	N
C_fix_pmol_per_day_13c12c_2	C_fix_pmol_per_day_13c12c_2	C_fix_pmol_per_day_13c12c_2	C_fix_pmol_per_day_13c12c_2	C_fix_pmol_per_day_13c12c_2	C_fix_pmol_per_day_13c12c_2		N_fix_pmol_per_day_13c12c_2	N_fix_pmol_per_day_13c12c_2	N_fix_pmol_per_day_13c12c_2	N_fix_pmol_per_day_13c12c_2	N_fix_pmol_per_day_13c12c_2	N_fix_pmol_per_day_13c12c_2
h-ui-aki (akihet)	h-ui-veg	h-ui-het (akihet)	h-E-het (akihet)	h-E-aki (akihet)	h-E&L-veg		h-ui-aki (akihet)	h-ui-veg	h-ui-het (akihet)	h-E-het (akihet)	h-E-aki (akihet)	h-E&L-veg
h-ui-aki (akihet)	h-ui-veg	h-ui-het (akihet)	h-E-het (akihet)	h-E-aki (akihet)	h-E&L-veg		h-ui-aki (akihet)	h-ui-veg	h-ui-het (akihet)	h-E-het (akihet)	h-E-aki (akihet)	h-E&L-veg
4.92192	0.383506	0.0445275	0.0680333	4.56799	0.443404		0.695773	0.0316718	0.00849779	0.0132201	0.251317	0.0539506
4.97616	0.38823	0.0933168	0.04569	2.91293	0.45007		0.531911	0.0291107	0.0132201	0.00849779	0.201196	0.0480423
4.15992	0.540761	0.0704142	0.0491853	2.41428	0.296417		0.563225	0.0602847	0.0156389	0.0132201	0.531911	0.0699312
3.94594	0.55961	0.0782726	0.0387353	1.16771	0.296417		0.501264	0.0571419	0.0157637	0.0156389	0.153974	0.0633154
4.39584	0.610532	0.210279	0.229457	3.57145	0.325166		0.595235	0.0701666	0.0393875	0.0675237	0.177867	0.0291491
4.43002	0.580806	0.102348	0.0432015	3.05827	0.218142		0.595235	0.0635008	0.0133573	0.0086587	0.357185	0.0192855
4.95805	0.325676	0.059417	0.0617548	3.26628	0.404363		0.595235	0.0265961	0.0086587	0.00636407	0.441423	0.0196389
4.20999	0.265707	0.0711605	0.0926489	2.85465	0.369853		0.3571	0.0316718	0.0133573	0.0086587	0.202161	0.0157817
5.03072	0.438522	0.112142	0.087834	2.2683			1.09311	0.0481208	0.0206971	0.0086587	0.25201
4.51563	0.372577	0.112142	0.0547575	2.82591	0.333081		0.916756	0.0216995	0.0182099	0.0109894	0.202161	0.0510629
6.78554	0.31833	0.0524357	0.0137577	0.695067	0.306696		1.77169	0.0193146	0.0133573	0.00410442	0.130469	0.0452399
7.14005	0.295207	0.0386158	0.0432015	3.14687	0.373112		2.00987	0.0169699	0.0086587	0.00636407	0.277594	0.0342894
7.69827	0.288098	0.104788	0.139576	2.37729	0.08236		2.099	0.0169699	0.0133573	0.0157637	0.330164	0.0147813
5.67894	0.302371	0.0758964	0.0782726	3.79098	0.290773		0.693588	0.0169699	0.0182099	0.0086587	0.530891	0.0194072
5.67894	0.315408	0.127013	0.087834	4.14645	0.268533		0.764195	0.0265961	0.0310865	0.00410442	0.30364	0.0194072
4.04819	0.38037	0.0902386	0.0570845	2.32264	0.391755		0.59378	0.0291107	0.0109894	0.00636407	0.202161	0.0342894
6.44391	0.348072	0.154862	0.0999146	0.787801	0.351828		1.50559	0.0265961	0.033802	0.00636407	0.0845746	0.0266487
3.47888	0.481194	0.162593	0.0317758	2.99966	0.342855		0.177867	0.0316718	0.0422616	0.00636407	0.25201	0.0241926
4.11358	0.535182	0.083042	0.0547575	3.82276	0.31068		0.441423	0.0316718	0.0133573	0.00636407	0.177867	0.0194072
2.65523	0.53333	0.095065	0.0999146	1.71531	0.385499		0.30364	0.0342812	0.0182099	0.0206971	0.130469	0.0539506
1.84416	0.497057	0.0664467	0.0501193	2.37729	0.287964		0.25201	0.0316718	0.0109894	0.0086587	0.177867	0.0194072
3.66492	0.502407	0.0547575	0.0455022	2.57101	0.316447		0.357185	0.0316718	0.0109894	0.0133573	0.202161	0.0217793
3.95092	0.392978	0.0664467	0.059417	2.16052	0.443404		0.659544	0.0342812	0.0086587	0.0133573	0.357185	0.0570023
4.6535	0.378806	0.129513	0.0735257	3.08772	0.417216		1.23035	0.0481208	0.0232268	0.0133573	0.412794	0.0509649
4.48147	0.378806	0.0617548	0.0249815	2.62708	0.230851		1.23035	0.0510629	0.0109894	0.00410442	0.412794	0.0291491
3.32655	0.357185	0.114605	0.0640981	2.91239	0.423693		0.357185	0.0635008	0.0109894	0.0086587	0.25201	0.0880076
4.9712	0.417095	0.188804	0.260361	1.61344	0.276811		0.800843	0.0667934	0.033802	0.0481831	0.10734	0.0665837
2.62708	0.385078	0.14719	0.0854352	4.11358	0.249501		0.177867	0.0667934	0.0284199	0.0157637	0.800843	0.0316954
2.82591	0.438522	0.132019	0.0974868	4.93537	0.299252		0.22687	0.0667934	0.0157637	0.0133573	0.764195	0.0266487
2.57101	0.182437	0.0806545	0.0806545	4.27905	0.322251		0.202161	0.0123962	0.0133573	0.0182099	0.530891	0.0266487
4.86412	0.309591	0.104788	0.102348	2.79726	0.287964		0.728458	0.0510629	0.0182099	0.0206971	0.153974	0.0451802
3.91872	0.321262	0.23779	0.00486686	4.51563	0.296417		0.530891	0.0481208	0.0512354	0.00187866	1.04286	0.0396277
5.22585	0.436856	0.249011	0.0386158	4.04819	0.276811		0.999581	0.0736243	0.0607909	0.00410442	0.561992	0.0291491
4.79339	0.38981	0.0926489	0.0642968	0.399554	0.187052		1.13354	0.0701666	0.0182099	0.0126335	0.0400903	0.0217793
4.75823	0.458756	0.0547575	0.0925994	1.51263	0.162214		1.13354	0.0771708	0.0109894	0.0127588	0.0400903	0.0316954
3.50964	0.472499	0.122031	0.0649648	4.44783	0.404397		0.59378	0.0736243	0.0206971	0.00985853	0.233729	0.0601228
3.88663	0.467321	0.0711605	0.0909977	2.90787	0.345837		0.500447	0.0736243	0.0133573	0.0101031	0.181164	0.0241926
4.31249	0.451962	0.0386158	0.105248	4.17555	0.345837		1.04286	0.0701666	0.00636407	0.0137031	0.244487	0.0217793
3.41766	0.420359	0.0501193	0.0736377	1.78995	0.423693		0.561992	0.0771708	0.0086587	0.00386992	0.090454	0.0539506
2.51526	0.474231	0.0758964	0.0785484	3.20805	0.430216		0.30364	0.0771708	0.0133573	0.0152257	0.436579	0.0451802
3.26628	0.481194	0.059417	0.10091	2.39263	0.333968		0.441423	0.0736243	0.0133573	0.0117531	0.333308	0.0423761
4.24573	0.504197	0.112142	0.0905509	2.76546	0.443404		0.87707	0.0369406	0.0232268	0.00956317	0.418581	0.0423761
5.18905	0.50062	0.0926489	0.0886759	1.44977	0.46016		1.33419	0.0291107	0.0133573	0.0136185	0.196642	0.0451802
5.15239	0.477706	0.0782726	0.0448704	3.62234	0.45007		1.33419	0.0146642	0.0157637	0.00764698	0.2752	0.0480423
1.66425	0.383506	0.112142	0.0569532	3.28324	0.47379		0.10734	0.0169699	0.0109894	0.0120023	0.270598	0.0451802
3.91872	0.407372	0.0806545	0.0939024	4.53597	0.494624		0.530891	0.0193146	0.0182099	0.0229122	0.209196	0.0601228
4.41352	0.507788	0.083042	0.0165285	3.03061	0.46016		0.626286	0.0571419	0.0206971	0.00488359	0.310885	0.0601228
6.57057	0.52047	0.0902386	0.0951632	2.18102	0.426949		1.50559	0.0602847	0.0133573	0.00662287	0.160983	0.0601228
4.48147	0.529637	0.0524357	0.118078	3.29428	0.386293		0.916756	0.0602847	0.00636407	0.0175574	0.31701	0.0401068
3.98324	0.515013	0.083042	0.0863794	2.94085	0.389816		0.800843	0.0571419	0.0182099	0.0112161	0.120964	0.0432416
2.82591	0.37413	0.0931469	0.0847873	5.04802	0.622804		0.470633	0.100611	0.0122425	0.0116226	0.132196	0.0547401
5.75661	0.37413	0.16508	0.0975761	5.04722	0.620365		0.728458	0.0964167	0.0347912	0.0122187	0.327292	0.053176
4.58432	0.402549	0.225328	0.0803131	5.14467	0.334472		0.470633	0.088393	0.0118222	0.0116205	0.218603	0.0164908
5.26279	0.385078	0.0709423	0.0883376	3.47624	0.395921		0.916756	0.080811	0.0105514	0.0187257	0.483132	0.0539729
4.44744	0.357185	0.136495	0.0662923	4.26572	0.489376		0.87707	0.080811	0.0164414	0.0146283	0.329146	0.0499927
4.01566	0.527796		0.0527734	5.15719	0.502813		0.999581	0.0452399		0.0072485	1.06213	0.0563543
5.11587	0.428571		0.0943313	2.87008	0.530522		0.916756	0.0452399		0.0168318	0.257415	0.116133
3.69628	0.475967		0.0837821	4.6377	0.535572		0.25201	0.0481208		0.00765084	0.729073	0.0946799
4.6535	0.474231		0.110826	3.27312	0.450084		0.693588	0.0481208		0.0157384	0.167473	0.0822036
6.07382	0.450271		0.126774	3.65733	0.488404		1.18113	0.100611		0.0181881	0.241124	0.0743201
6.91692	0.438522		0.0844377	5.04319	0.404721		1.70038	0.0964167		0.00898437	0.189398	0.0406395
3.63366	0.391392		0.0912182	4.59464	0.434465		0.412794	0.0964167		0.0159764	0.341006	0.0522152
5.04326	0.3511			5.66377	0.410692		0.800843	0.0923465			0.298219	0.0466316
3.88663	0.443539			2.84957	0.416184		0.500447	0.0342812			0.299064	0.0418063
4.24573	0.309591			4.19315	0.3823		0.412794	0.0241262			0.441241	0.0421664
3.05827	0.477706				0.460287		0.470633	0.088393				0.0437399
3.95092	0.455353				0.464924		0.330164	0.088393				0.0404598
4.6535	0.440191				0.464646		0.500447	0.0923465				0.0402467
3.05827	0.448583						0.25201	0.088393
5.60191	0.431876						2.29594	0.088393
2.82591	0.369478						0.441423	0.0845499
5.37448	0.446899						1.33419	0.0571419
4.93537	0.430222						1.04286	0.0635008
5.00716	0.441864						0.800843	0.0667934
4.14645	0.440191						0.500447	0.0701666
5.44969	0.367932						0.330164	0.0481208
3.79098	0.386652						0.330164	0.0481208
4.41352	0.420359						0.384721	0.0510629
5.67894	0.436856						1.38907	0.054069
5.22585	0.446899						0.384721	0.054069
5.41201	0.443539						0.764195	0.0510629
4.9712	0.445217						1.28133	0.0571419
4.92404	0.441864						0.685035	0.0571419
3.27863	0.426922						0.364721	0.0602847
4.86869	0.214597						0.450833	0.00367691
3.93947	0.319795						0.227261	0.00367691
4.18232	0.396157						0.536033	0.0241262
4.55072	0.385078						0.561761	0.0216995
4.80934	0.319795						0.488439	0.0146642
4.506	0.423635						0.284102	0.0369406
3.10765	0.448583						0.211927	0.0342812
4.17659	0.477706						0.621857	0.0369406
5.59232	0.420359						0.869761	0.0369406
7.17715	0.450271						1.73899	0.0369406
5.6408	0.423635						0.45226	0.0396521
5.15488	0.430222						0.607082	0.0424178
5.05557	0.453656						0.507872	0.0452399
5.24046	0.405762						0.417696	0.0424178
4.35927	0.535182						0.157557	0.0510629
4.94304	0.546375						0.733524	0.0510629
4.68908	0.531482						0.539798	0.0510629
2.8731	0.268477						0.107256	0.0241262
4.70108	0.217218						0.415344	0.0169699
4.52493	0.231768						0.59536	0.0146642
	0.218532							0.0169699
	0.219847							0.0123962
	0.495281							0.0193146
	0.546375							0.0169699
	0.188781							0.00367691
	0.136779							0.00157992
	0.493508							0.0667934
	0.565342							0.0602847
	0.465602							0.0602847
	0.502407							0.0571419
	0.50062							0.0571419
	0.495281							0.0635008
	0.481194							0.0667934
	0.448583							0.0265961
	0.440191							0.0265961
	0.438522							0.0291107
	0.433533							0.0265961
	0.364849							0.0265961
	0.35566							0.0241262
	0.378806							0.0265961
	0.357185							0.0291107
	0.400947							0.0369406
	0.358713							0.0342812
	0.386652							0.0424178
	0.417095							0.0424178
	0.445217							0.0635008
	0.472499							0.0667934
	0.463886							0.0667934
	0.460463							0.0667934
	0.408985							0.0635008
	0.451962							0.0667934
	0.405762							0.054069
	0.431876							0.0667934
	0.491739							0.0481208
	0.467321							0.0481208
	0.451962							0.0481208
	0.430222							0.0452399
	0.47077							0.0510629
	0.391392							0.0452399
	0.381936							0.0452399
	0.407372							0.0452399
	0.38823							0.0424178
	0.50062							0.0602847
	0.515013							0.0602847
	0.502407							0.0602847
	0.515013							0.0602847
	0.518647							0.0571419
	0.484695							0.0736243
	0.479448							0.0635008
	0.484695							0.0701666
	0.433533							0.0481208
	0.435193							0.0481208
	0.472499							0.0481208
	0.527796							0.0481208
	0.47077							0.0452399
	0.467321							0.0510629
	0.531482							0.0571419
	0.542629							0.0635008
	0.592579							0.054069
	0.582757							0.054069
	0.516828							0.054069
	0.522296							0.0481208
	0.505991							0.0510629
	0.253346							0.0342812
	0.245196							0.0291107
	0.475967							0.0342812
	0.446899							0.0342812
	0.47077							0.0291107
	0.458756							0.0291107
	0.497057							0.0342812
	0.552024							0.0316718
	0.511394							0.0291107
	0.498837							0.0291107
	0.440191							0.0923465
	0.491739							0.088393
	0.560146							0.0451802
	0.508782							0.0396277
	0.508782							0.0451802
	0.325166							0.0423761
	0.556379							0.0633154
	0.634857							0.0699312
	0.58696							0.0633154
	0.567726							0.0665837
	0.622643							0.0633154
	0.647239							0.0570023
	0.672524							0.0665837
	0.702947							0.0699312
	0.413994							0.0539506
	0.440089							0.0509649
	0.420449							0.0480423
	0.433495							0.0396277
	0.498143							0.0396277
	0.423693							0.0451802
	0.443404							0.0451802
	0.470363							0.0451802
	0.45007							0.0423761
	0.407585							0.0539506
	0.336921							0.0509649
	0.407585							0.0509649
	0.370041							0.0369328
	0.40122							0.0423761
	0.388621							0.0369328
	0.385499							0.0423761
	0.351828							0.0342894
	0.354839							0.0369328
	0.357859							0.0369328
	0.373112							0.0369328
	0.382386							0.0316954
	0.357859							0.0451802
	0.345837							0.0423761
	0.331025							0.0342894
	0.299252							0.0342894
	0.36089							0.0342894
	0.373112							0.0291491
	0.388621							0.0342894
	0.385499							0.0369328
	0.440089							0.0342894
	0.382386							0.0396277
	0.339883							0.0342894
	0.351828							0.0423761
	0.322251							0.0342894
	0.404397							0.0601228
	0.370041							0.0316954
	0.36393							0.0396277
	0.316447							0.0396277
	0.354839							0.0342894
	0.339883							0.0369328
	0.376193							0.0342894
	0.333968							0.0369328
	0.313559							0.0342894
	0.336921							0.0369328
	0.388621							0.0423761
	0.328091							0.0396277
	0.512356							0.0633154
	0.453421							0.0601228
	0.523164							0.0601228
	0.491118							0.0539506
	0.47379							0.0570023
	0.512356							0.0539506
	0.480682							0.0509649
	0.354839							0.0509649
	0.394899							0.0539506
	0.333968							0.0509649
	0.366981							0.0539506
	0.366981							0.0570023
	0.417216							0.0699312
	0.382386							0.0509649
	0.398054							0.0699312
	0.398054							0.0665837
	0.376193							0.0601228
	0.345837							0.0539506
	0.373112							0.0601228
	0.404397							0.0633154
	0.36393							0.0665837
	0.413994							0.0633154
	0.382386							0.07688
	0.40122							0.0570023
	0.328091							0.0539506
	0.336921							0.0539506
	0.268533							0.0423761
	0.290773							0.0423761
	0.290773							0.0423761
	0.398054							0.0601228
	0.302096							0.0423761
	0.287964							0.0451802
	0.279587							0.0539506
	0.302096							0.0480423
	0.319345							0.0451802
	0.279587							0.0509649
	0.357859							0.0570023
	0.322251							0.0509649
	0.366981							0.0539506
	0.333968							0.0539506
	0.398054							0.0396277
	0.410784							0.0423761
	0.430216							0.0423761
	0.407585							0.0396277
	0.351828							0.0342894
	0.388621							0.0342894
	0.410784							0.0369328
	0.430216							0.0396277
	0.446731							0.0369328
	0.477229							0.0369328
	0.217754							0.0369328
	0.241463							0.0291491
	0.252197							0.0342894
	0.244135							0.0316954
	0.244135							0.0291491
	0.252197							0.0342894
	0.238798							0.0316954
	0.238798							0.0342894
	0.2549							0.0396277
	0.271284							0.0369328
	0.271284							0.0342894
	0.263056							0.0342894
	0.537777							0.0423761
	0.541467							0.0451802
	0.523164							0.0451802
	0.523164							0.0423761
	0.508782							0.0451802
	0.512356							0.0396277
	0.534101							0.0342894
	0.515945							0.0396277
	0.487626							0.0342894
	0.515945							0.0699312
	0.487626							0.0601228
	0.519547							0.0509649
	0.446731							0.0509649
	0.571541							0.0539506
	0.491118							0.0451802
	0.545172							0.0539506
	0.552628							0.0480423
	0.505222							0.0509649
	0.575371							0.0509649
	0.556379							0.0509649
	0.379284							0.0291491
	0.391755							0.0291491
	0.333968							0.0241926
	0.385499							0.0266487
	0.271284							0.0125249
	0.265791							0.0103045
	0.333968							0.0103045
	0.370041							0.0103045
	0.274044							0.0125249
	0.331025							0.0103045
	0.357859							0.0125249
	0.398054							0.0633154
	0.443404							0.0570023
	0.407585							0.0539506
	0.446731							0.0601228
	0.417216							0.0451802
	0.388621							0.0633154
	0.404397							0.0633154
	0.426949							0.0601228
	0.40122							0.0699312
	0.357859							0.0539506
	0.366981							0.0665837
	0.354839							0.0539506
	0.430216							0.0451802
	0.453421							0.0480423
	0.480682							0.0570023
	0.45007							0.0451802
	0.443404							0.0396277
	0.410784							0.0369328
	0.426949							0.0369328
	0.420449							0.0291491
	0.420449							0.0396277
	0.40122							0.0316954
	0.456784							0.0342894
	0.45007							0.0316954
	0.423693							0.0291491
	0.453421							0.0266487
	0.410784							0.0266487
	0.45007							0.0342894
	0.354839							0.0266487
	0.36089							0.0316954
	0.410784							0.0342894
	0.379284							0.0316954
	0.246814							0.0342894
	0.217754							0.0342894
	0.215157							0.0369328
	0.197174							0.0194072
	0.169596							0.0147813
	0.276811							0.0266487
	0.290773							0.0316954
	0.391755							0.0147813
	0.385499							0.0147813
	0.357859							0.0103045
	0.328091							0.0194072
	0.370041							0.0147813
	0.354839							0.0125249
	0.410784							0.0396277
	0.376193							0.0369328
	0.404397							0.0316954
	0.388621							0.0369328
	0.296417							0.0291491
	0.351828							0.0266487
	0.331025							0.0396277
	0.316447							0.0369328
	0.304949							0.0342894
	0.199722							0.0194072
	0.215157							0.0291491
	0.263056							0.0266487
	0.252197							0.0396277
	0.282371							0.0369328
	0.263056							0.0396277
	0.268533							0.0342894
	0.274044							0.0369328
	0.279587							0.0342894
	0.46695							0.0369328
	0.537777							0.0342894
	0.552628							0.0342894
	0.519547							0.0342894
	0.498143							0.0369328
	0.512356							0.0423761
	0.548892							0.0396277
	0.548892							0.0451802
	0.491118							0.0451802
	0.548892							0.0423761
	0.394899							0.0342894
	0.40122							0.0369328
	0.426949							0.0342894
	0.436786							0.0342894
	0.40122							0.0342894
	0.420449							0.0369328
	0.391755							0.0369328
	0.348828							0.0369328
	0.313559							0.0342894
	0.391755							0.0396277
	0.398054							0.0423761
	0.407585							0.0423761
	0.370041							0.0369328
	0.354839							0.0291491
	0.370041							0.0342894
	0.407585							0.0369328
	0.45007							0.0316954
	0.423693							0.0369328
	0.420449							0.0266487
	0.404397							0.0316954
	0.45007							0.0266487
	0.40122							0.0291491
	0.379284							0.0241926
	0.40122							0.017075
	0.345837							0.0194072
	0.410784							0.0217793
	0.420449							0.017075
	0.388621							0.017075
	0.446731							0.0423761
	0.530441							0.0451802
	0.491118							0.0509649
	0.523164							0.0509649
	0.501675							0.0509649
	0.443404							0.0423761
	0.523164							0.0509649
	0.487626							0.0480423
	0.456784							0.0480423
	0.501675							0.0451802
	0.46016							0.0342894
	0.45007							0.0396277
	0.420449							0.0369328
	0.443404							0.0423761
	0.385499							0.0396277
	0.426949							0.0396277
	0.417216							0.0316954
	0.417216							0.0342894
	0.426949							0.0369328
	0.398054							0.0396277
	0.417216							0.0316954
	0.417216							0.0396277
	0.40122							0.0342894
	0.394899							0.0369328
	0.351828							0.0342894
	0.351828							0.0342894
	0.391755							0.0369328
	0.407585							0.0316954
	0.420449							0.0509649
	0.440089							0.0396277
	0.440089							0.0451802
	0.413994							0.0451802
	0.436786							0.0509649
	0.446731							0.0451802
	0.202277							0.00596745
	0.36089							0.0451802
	0.426949							0.0423761
	0.477229							0.0509649
	0.446731							0.0480423
	0.407585							0.0423761
	0.498143							0.0451802
	0.456784							0.0509649
	0.470363							0.0509649
	0.413994							0.0480423
	0.456784							0.0480423
	0.413994							0.0480423
	0.423693							0.0423761
	0.430216							0.0480423
	0.494624							0.0509649
	0.477229							0.0601228
	0.47379							0.0480423
	0.336921							0.0451802
	0.470363							0.0423761
	0.417216							0.0396277
	0.388621							0.0601228
	0.370041							0.0633154
	0.354839							0.0509649
	0.440089							0.0539506
	0.417216							0.0509649
	0.328091							0.0480423
	0.36089							0.0570023
	0.388621							0.0570023
	0.388621							0.0601228
	0.345837							0.0570023
	0.366981							0.0601228
	0.410784							0.0601228
	0.440089							0.0633154
	0.453421							0.0633154
	0.40122							0.0539506
	0.404397							0.0539506
	0.394899							0.0480423
	0.373112							0.0480423
	0.398054							0.0480423
	0.453421							0.0539506
	0.436786							0.0601228
	0.453421							0.0601228
	0.45007							0.0570023
	0.470363							0.0570023
	0.46016							0.0509649
	0.618608							0.0633154
	0.567726							0.0601228
	0.58696							0.0601228
	0.563928							0.0570023
	0.545172							0.0601228
	0.579217							0.0570023
	0.556379							0.0539506
	0.523164							0.0633154
	0.556379							0.0509649
	0.293591							0.0509649
	0.36089							0.0451802
	0.357859							0.0539506
	0.379284							0.0539506
	0.40122							0.0570023
	0.379284							0.0601228
	0.382386							0.0570023
	0.417216							0.0601228
	0.40122							0.0601228
	0.407585							0.0539506
	0.446731							0.0539506
	0.404397							0.0539506
	0.40122							0.0509649
	0.404397							0.0601228
	0.376193							0.0509649
	0.354839							0.0316954
	0.36393							0.0342894
	0.366981							0.0342894
	0.339883							0.0316954
	0.322251							0.0316954
	0.354839							0.0266487
	0.319345							0.0266487
	0.376193							0.0241926
	0.394899							0.0266487
	0.357859							0.0266487
	0.407585							0.0266487
	0.413994							0.0266487
	0.417216							0.0266487
	0.446731							0.0266487
	0.388621							0.0316954
	0.440089							0.0316954
	0.453421							0.0423761
	0.430216							0.0342894
	0.430216							0.0266487
	0.413994							0.0316954
	0.456784							0.0291491
	0.470363							0.0291491
	0.46016							0.0266487
	0.413994							0.0266487
	0.391755							0.0241926
	0.388621							0.0342894
	0.417216							0.0266487
	0.413994							0.0316954
	0.336921							0.0241926
	0.423693							0.0369328
	0.45007							0.0369328
	0.423693							0.0423761
	0.398054							0.0342894
	0.413994							0.0266487
	0.430216							0.0291491
	0.394899							0.0733619
	0.379284							0.0699312
	0.391755							0.0841977
	0.348828							0.0633154
	0.379284							0.0699312
	0.391755							0.0665837
	0.313559							0.0539506
	0.348828							0.0570023
	0.382386							0.0804903
	0.385499							0.0733619
	0.385499							0.07688
	0.530441							0.0539506
	0.505222							0.0539506
	0.484147							0.0601228
	0.477229							0.0601228
	0.498143							0.0633154
	0.443404							0.0570023
	0.456784							0.0570023
	0.470363							0.0601228
	0.477229							0.0601228
	0.456784							0.0601228
	0.45007							0.0539506
	0.373112							0.0125249
	0.423693							0.0125249
	0.426949							0.0147813
	0.426949							0.0194072
	0.410784							0.017075
	0.423693							0.0147813
	0.410784							0.0147813
	0.417216							0.0194072
	0.31068							0.0266487
	0.382386							0.0194072
	0.40122							0.017075
	0.404397							0.0217793
	0.417216							0.0217793
	0.413994							0.0241926
	0.417216							0.0217793
	0.388621							0.0266487
	0.385499							0.0291491
	0.426949							0.0266487
	0.463549							0.0423761
	0.453421							0.0539506
	0.480682							0.0480423
	0.480682							0.0509649
	0.426949							0.0539506
	0.426949							0.0539506
	0.443404							0.0451802
	0.433495							0.0509649
	0.433495							0.0396277
	0.433495							0.0423761
	0.453421							0.0539506
	0.463549							0.0509649
	0.487626							0.0451802
	0.494624							0.0451802
	0.484147							0.0480423
	0.410784							0.0423761
	0.354839							0.0509649
	0.46695							0.0509649
	0.487626							0.0423761
	0.477229							0.0539506
	0.443404							0.0480423
	0.46016							0.0451802
	0.443404							0.0451802
	0.313559							0.00384862
	0.333968							0.00384862
	0.31068							0.00384862
	0.357859							0.00384862
	0.351828							0.00384862
	0.376193							0.00384862
	0.342855							0.0369328
	0.357859							0.0423761
	0.345837							0.0480423
	0.40122							0.0539506
	0.407585							0.0570023
	0.417216							0.0601228
	0.410784							0.0665837
	0.404397							0.0601228
	0.388621							0.0539506
	0.385499							0.0570023
	0.351828							0.0480423
	0.366981							0.0480423
	0.394899							0.0570023
	0.391755							0.0570023
	0.322251							0.0509649
	0.36089							0.0539506
	0.410784							0.0539506
	0.382386							0.0570023
	0.46016							0.0570023
	0.407585							0.0539506
	0.430216							0.0570023
	0.420449							0.0509649
	0.404397							0.00596745
	0.271284							0.00596745
	0.370041							0.00811907
	0.456784							0.00384862
	0.410784							0.00384862
	0.376193							0.00384862
	0.423693							0.00384862
	0.430216							0.0369328
	0.388621							0.0396277
	0.433495							0.0423761
	0.456784							0.0451802
	0.453421							0.0451802
	0.430216							0.0423761
	0.233493							0.0194072
	0.246814							0.0241926
	0.244135							0.0194072
	0.230851							0.0217793
	0.220359							0.0217793
	0.31068							0.0266487
	0.331025							0.0266487
	0.0170961							0.00384862
	0.0108092							0.00176158
	0.0149958							0.00596745
	0.00664091							0.00176158
	0.00456355							0.00176158
	0.159766							0.0125249
	0.217754							0.0147813
	0.252197							0.0103045
	0.279587							0.017075
	0.22559							0.017075
	0.249501							0.0194072
	0.302096							0.0217793
	0.339883							0.0217793
	0.325166							0.0217793
	0.279587							0.0217793
	0.436786							0.0539506
	0.443404							0.0480423
	0.456784							0.0539506
	0.470363							0.0570023
	0.46695							0.0601228
	0.491118							0.0633154
	0.430216							0.0570023
	0.423693							0.0539506
	0.436786							0.0480423
	0.299252							0.0396277
	0.276811							0.0369328
	0.285163							0.0396277
	0.313559							0.0480423
	0.373112							0.0509649
	0.40122							0.0480423
	0.376193							0.0396277
	0.342855							0.0480423
	0.423693							0.0633154
	0.382386							0.0451802
	0.385499							0.0509649
	0.357859							0.0451802
	0.446731							0.0509649
	0.436786							0.0539506
	0.463549							0.0539506
	0.491118							0.0570023
	0.430216							0.0480423
	0.423693							0.0480423
	0.348828							0.0342894
	0.339883							0.0342894
	0.373112							0.0342894
	0.342855							0.0291491
	0.333968							0.0291491
	0.331025							0.0291491
	0.351828							0.0316954
	0.40122							0.0342894
	0.370041							0.0369328
	0.388621							0.0342894
	0.407585							0.0396277
	0.376193							0.0316954
	0.373112							0.0342894
	0.446731							0.07688
	0.357859							0.0369328
	0.348828							0.0396277
	0.322251							0.0342894
	0.325166							0.0396277
	0.339883							0.0241926
	0.351828							0.0266487
	0.373112							0.0217793
	0.342855							0.0266487
	0.36089							0.0266487
	0.40122							0.0266487
	0.328091							0.0539506
	0.313559							0.0570023
	0.319345							0.0539506
	0.322251							0.0539506
	0.290773							0.0509649
	0.302096							0.0509649
	0.339883							0.0570023
	0.304949							0.0423761
	0.333968							0.0539506
	0.354839							0.0480423
	0.304949							0.0509649
	0.333968							0.0451802
	0.336921							0.0451802
	0.357859							0.0451802
	0.319345							0.0601228
	0.373112							0.0665837
	0.351828							0.0570023
	0.313559							0.0570023
	0.333968							0.0509649
	0.336921							0.0539506
	0.276811							0.0451802
	0.373112							0.0570023
	0.348828							0.0601228
	0.423693							0.0539506
	0.36393							0.0480423
	0.398054							0.0509649
	0.351828							0.0570023
	0.385499							0.0539506
	0.342855							0.0480423
	0.325166							0.0509649
	0.436786							0.0539506
	0.456784							0.0665837
	0.446731							0.0570023
	0.436786							0.0633154
	0.40122							0.0570023
	0.357859							0.0539506
	0.398054							0.0601228
	0.391755							0.0539506
	0.385499							0.0570023
	0.433495							0.0539506
	0.404397							0.0539506
	0.388621							0.0570023
	0.413994							0.0539506
	0.433495							0.0633154
	0.433495							0.0539506
	0.394899							0.0570023
	0.426949							0.0539506
	0.413994							0.0601228
	0.333968							0.0451802
	0.407585							0.0633154
	0.348828							0.0423761
	0.373112							0.0509649
	0.40122							0.0601228
	0.36393							0.0539506
	0.373112							0.0539506
	0.345837							0.0217793
	0.328091							0.0241926
	0.357859							0.0241926
	0.36393							0.0241926
	0.370041							0.0217793
	0.463549							0.0194072
	0.480682							0.0194072
	0.36393							0.0194072
	0.357859							0.0241926
	0.331025							0.0241926
	0.430216							0.0423761
	0.394899							0.0342894
	0.40122							0.0316954
	0.446731							0.0342894
	0.436786							0.0342894
	0.410784							0.0266487
	0.410784							0.0316954
	0.333968							0.0316954
	0.40122							0.0396277
	0.36089							0.0342894
	0.526795							0.0291491
	0.491118							0.0291491
	0.484147							0.0396277
	0.382386							0.0369328
	0.366981							0.0396277
	0.404397							0.0451802
	0.339883							0.0342894
	0.370041							0.0396277
	0.379284							0.0423761
	0.376193							0.0423761
	0.413994							0.0451802
	0.316447							0.0423761
	0.313559							0.0396277
	0.282371							0.0396277
	0.328091							0.0369328
	0.279587							0.0369328
	0.296417							0.0342894
	0.265791							0.0342894
	0.366981							0.0601228
	0.182031							0.0396277
	0.385499							0.0633154
	0.36393							0.0601228
	0.382386							0.0665837
	0.345837							0.0633154
	0.313559							0.0396277
	0.348828							0.07688
	0.348828							0.07688
	0.379284							0.0804903
	0.394899							0.0880076
	0.426949							0.0804903
	0.40122							0.0804903
	0.379284							0.0841977
	0.440089							0.0959587
	0.433495							0.0804903
	0.304949							0.0451802
	0.376193							0.0423761
	0.36089							0.0480423
	0.357859							0.0480423
	0.336921							0.0570023
	0.348828							0.0509649
	0.385499							0.0539506
	0.394899							0.0570023
	0.391755							0.0601228
	0.391755							0.0601228
	0.410784							0.0570023
	0.351828							0.0451802
	0.388621							0.0570023
	0.370041							0.0509649
	0.40122							0.0633154
	0.40122							0.0733619
	0.342855							0.0539506
	0.351828							0.0509649
	0.302096							0.0423761
	0.348828							0.0570023
	0.36393							0.0601228
	0.404397							0.0601228
	0.345837							0.0601228
	0.336921							0.0570023
	0.304949							0.0480423
	0.366981							0.0509649
	0.36393							0.0601228
	0.36393							0.0601228
	0.345837							0.0570023
	0.382386							0.0570023
	0.36393							0.0570023
	0.370041							0.0633154
	0.382386							0.0291491
	0.413994							0.0266487
	0.433495							0.0217793
	0.36393							0.0217793
	0.385499							0.0291491
	0.433495							0.0266487
	0.440089							0.0291491
	0.382386							0.0316954
	0.274044							0.00596745
	0.342855							0.0266487
	0.36393							0.0217793
	0.391755							0.0217793
	0.410784							0.0241926
	0.373112							0.0266487
	0.410784							0.0266487
	0.426949							0.0217793
	0.407585							0.0217793
	0.342855							0.0480423
	0.36089							0.0480423
	0.336921							0.0423761
	0.385499							0.0570023
	0.357859							0.0633154
	0.370041							0.0699312
	0.325166							0.0539506
	0.333968							0.0451802
	0.328091							0.0570023
	0.357859							0.0601228
	0.328091							0.0570023
	0.313559							0.0570023
	0.436786							0.0633154
	0.436786							0.0665837
	0.382386							0.0633154
	0.398054							0.0665837
	0.394899							0.0665837
	0.436786							0.0665837
	0.398054							0.07688
	0.443404							0.0665837
	0.46016							0.0633154
	0.391755							0.0601228
	0.40122							0.0633154
	0.440089							0.0699312
	0.46016							0.0733619
	0.45007							0.0601228
	0.47379							0.0699312
	0.453421							0.0570023
	0.423693							0.0601228
	0.423693							0.0699312
	0.426949							0.0733619
	0.423693							0.0804903
	0.436786							0.07688
	0.407585							0.07688
	0.413994							0.0733619
	0.501675							0.0880076
	0.46695							0.100113
	0.519547							0.100113
	0.446731							0.0919258
	0.498143							0.123006
	0.40122							0.07688
	0.410784							0.0804903
	0.420449							0.0841977
	0.446731							0.0959587
	0.45007							0.0841977
	0.484147							0.0919258
	0.316447							0.0570023
	0.417216							0.0733619
	0.417216							0.0665837
	0.354839							0.0601228
	0.366981							0.0633154
	0.426949							0.0699312
	0.40122							0.0570023
	0.228217							0.0396277
	0.274044							0.0509649
	0.31068							0.0665837
	0.322251							0.0665837
	0.357859							0.0880076
	0.348828							0.0699312
	0.336921							0.0733619
	0.339883							0.07688
	0.351828							0.100113
	0.388621							0.0841977
	0.382386							0.100113
	0.345837							0.0570023
	0.373112							0.0665837
	0.40122							0.0633154
	0.407585							0.0665837
	0.370041							0.0665837
	0.388621							0.0665837
	0.382386							0.0601228
	0.36089							0.0570023
	0.373112							0.0570023
	0.382386							0.0601228
	0.508782							0.0733619
	0.446731							0.0633154
	0.530441							0.0633154
	0.45007							0.0633154
	0.508782							0.07688
	0.515945							0.07688
	0.526795							0.0804903
	0.498143							0.0601228
	0.571541							0.0699312
	0.552628							0.0804903
	0.563928							0.0665837
	0.508782							0.0633154
	0.534101							0.0601228
	0.45007							0.0539506
	0.487626							0.0665837
	0.477229							0.0633154
	0.46695							0.0570023
	0.46016							0.0665837
	0.487626							0.0539506
	0.480682							0.0570023
	0.505222							0.0570023
	0.480682							0.0633154
	0.487626							0.0570023
	0.47379							0.0509649
	0.512356							0.0509649
	0.470363							0.0509649
	0.46016							0.0601228
	0.287964							0.0291491
	0.30781							0.0291491
	0.354839							0.0291491
	0.370041							0.0241926
	0.348828							0.0266487
	0.336921							0.0266487
	0.388621							0.0217793
	0.345837							0.0266487
	0.31068							0.0241926
	0.322251							0.0291491
	0.31068							0.0266487
	0.373112							0.0266487
	0.336921							0.0266487
	0.391755							0.0291491
	0.342855							0.0266487
	0.322251							0.0241926
	0.36393							0.0570023
	0.328091							0.0509649
	0.313559							0.0509649
	0.322251							0.0396277
	0.348828							0.0480423
	0.336921							0.0480423
	0.351828							0.0539506
	0.328091							0.0509649
	0.394899							0.0509649
	0.423693							0.0539506
	0.373112							0.0451802
	0.357859							0.0633154
	0.316447							0.0570023
	0.342855							0.0601228
	0.313559							0.0509649
	0.276811							0.0539506
	0.348828							0.0570023
	0.407585							0.0570023
	0.366981							0.0570023
	0.36089							0.0539506
	0.373112							0.0509649
	0.420449							0.0509649
	0.410784							0.0423761
	0.423693							0.0451802
	0.446731							0.0570023
	0.430216							0.0539506
	0.351828							0.0480423
	0.370041							0.0539506
	0.36089							0.0480423
	0.385499							0.0570023
	0.413994							0.0451802
	0.388621							0.0423761
	0.388621							0.0369328
	0.407585							0.0369328
	0.31068							0.0369328
	0.287964							0.0342894
	0.328091							0.0316954
	0.316447							0.0316954
	0.302096							0.0396277
	0.313559							0.0316954
	0.319345							0.0241926
	0.376193							0.0266487
	0.379284							0.0194072
	0.382386							0.0217793
	0.376193							0.0217793
	0.379284							0.0217793
	0.322251							0.0194072
	0.319345							0.0194072
	0.354839							0.0539506
	0.328091							0.0539506
	0.296417							0.0480423
	0.348828							0.0509649
	0.331025							0.0509649
	0.354839							0.0570023
	0.348828							0.0570023
	0.36089							0.0570023
	0.351828							0.0570023
	0.379284							0.0633154
	0.345837							0.0509649
	0.398054							0.0570023
	0.322251							0.0570023
	0.333968							0.0480423
	0.398054							0.0539506
	0.376193							0.0570023
	0.373112							0.0601228
	0.342855							0.0570023
	0.366981							0.0601228
	0.354839							0.0539506
	0.345837							0.0539506
	0.328091							0.0539506
	0.407585							0.07688
	0.398054							0.0733619
	0.354839							0.0699312
	0.348828							0.0733619
	0.299252							0.0633154
	0.304949							0.0699312
	0.293591							0.0733619
	0.268533							0.0699312
	0.420449							0.0880076
	0.433495							0.07688
	0.443404							0.0699312
	0.426949							0.07688
	0.433495							0.0633154
	0.282371							0.0396277
	0.36089							0.0601228
	0.354839							0.0601228
	0.382386							0.0570023
	0.382386							0.0601228
	0.339883							0.0570023
	0.336921							0.0601228
	0.345837							0.0539506
	0.342855							0.0539506
	0.342855							0.0570023
	0.348828							0.0601228
	0.322251							0.0509649
	0.319345							0.0451802
	0.413994							0.0451802
	0.382386							0.0539506
	0.325166							0.0601228
	0.391755							0.0342894
	0.376193							0.0369328
	0.345837							0.0369328
	0.342855							0.0369328
	0.336921							0.0266487
	0.370041							0.0241926
	0.36393							0.0266487
	0.391755							0.0316954
	0.433495							0.0369328
	0.385499							0.0480423
	0.394899							0.0369328
	0.446731							0.0451802
	0.413994							0.0396277
	0.404397							0.0451802
	0.519547							0.0480423
	0.470363							0.0451802
	0.480682							0.0423761
	0.477229							0.0369328
	0.354839							0.0570023
	0.430216							0.0601228
	0.417216							0.0539506
	0.413994							0.0509649
	0.342855							0.0480423
	0.413994							0.0539506
	0.36393							0.0480423
	0.31068							0.0194072
	0.302096							0.0241926
	0.282371							0.0147813
	0.30781							0.017075
	0.244135							0.0217793
	0.328091							0.017075
	0.394899							0.017075
	0.296417							0.0147813
	0.276811							0.017075
	0.233493							0.0125249
	0.373112							0.0217793
	0.282371							0.0103045
	0.296417							0.0125249
	0.274044							0.0125249
	0.260329							0.0125249
	0.285163							0.00811907
	0.17207							0.00596745
	0.159766							0.00176158
	0.177037							0.00596745
	0.177037							0.00596745
	0.179531							0.00811907
	0.177037							0.00811907
	0.319345							0.00384862
	0.285163							0.00596745
	0.290773							0.00811907
	0.265791							0.00596745
	0.241463							0.00384862
	0.285163							0.00596745
	0.274044							0.00811907
	0.274044							0.00384862
	0.420449							0.0539506
	0.351828							0.0539506
	0.336921							0.0480423
	0.348828							0.0509649
	0.46016							0.0539506
	0.456784							0.0699312
	0.491118							0.113387
	0.530441							0.113387
	0.556379							0.113387
	0.556379							0.118113
	0.548892							0.108819
	0.537777							0.113387
	0.560146							0.123006
	0.60661							0.144535
	0.579217							0.118113
	0.556379							0.113387
	0.491118							0.108819
	0.40122							0.0633154
	0.296417							0.0423761
	0.348828							0.0509649
	0.382386							0.0665837
	0.366981							0.0570023
	0.36089							0.0570023
	0.379284							0.0539506
	0.376193							0.0539506
	0.351828							0.0570023
	0.339883							0.0480423
	0.31068							0.0451802
	0.379284							0.0509649
	0.348828							0.0509649
	0.379284							0.0539506
	0.366981							0.0601228
	0.376193							0.0601228
	0.339883							0.0601228
	0.345837							0.0570023
	0.354839							0.0570023
	0.420449							0.0919258
	0.404397							0.108819
	0.417216							0.113387
	0.354839							0.0919258
	0.373112							0.0841977
	0.423693							0.0880076
	0.410784							0.108819
	0.417216							0.108819
	0.430216							0.0959587
	0.388621							0.0919258
	0.373112							0.0841977
	0.373112							0.0880076
	0.548892							0.0959587
	0.394899							0.0959587
	0.40122							0.104397
	0.494624							0.0733619
	0.480682							0.0699312
	0.484147							0.0804903
	0.534101							0.07688
	0.501675							0.0804903
	0.46695							0.07688
	0.446731							0.0699312
	0.541467							0.07688
	0.505222							0.0733619
	0.552628							0.07688
	0.508782							0.0733619
	0.526795							0.0804903
	0.391755							0.0480423
	0.385499							0.0509649
	0.379284							0.0539506
	0.410784							0.0539506
	0.394899							0.0570023
	0.388621							0.0601228
	0.407585							0.0601228
	0.385499							0.0665837
	0.366981							0.0570023
	0.382386							0.0539506
	0.370041							0.0539506
	0.376193							0.0147813
	0.354839							0.0147813
	0.328091							0.017075
	0.417216							0.0570023
	0.413994							0.0539506
	0.433495							0.0601228
	0.379284							0.0601228
	0.385499							0.0539506
	0.417216							0.0601228
	0.382386							0.0480423
	0.433495							0.0633154
	0.385499							0.0601228
	0.282371							0.0217793
	0.299252							0.0217793
	0.276811							0.0194072
	0.313559							0.0217793
	0.31068							0.0147813
	0.322251							0.0147813
	0.325166							0.017075
	0.31068							0.017075
	0.325166							0.0147813
	0.31068							0.0147813
	0.30781							0.017075
	0.274044							0.0125249
	0.299252							0.017075
	0.293591							0.0125249
	0.322251							0.0194072
	0.274044							0.017075
	0.263056							0.0147813
	0.282371							0.017075
	0.233493							0.017075
	0.302096							0.0147813
	0.331025							0.017075
	0.285163							0.0194072
	0.322251							0.017075
	0.296417							0.017075
	0.339883							0.0217793
	0.316447							0.0194072
	0.319345							0.0147813
	0.348828							0.0316954
	0.30781							0.0342894
	0.407585							0.0342894
	0.40122							0.0342894
	0.394899							0.0291491
	0.354839							0.0316954
	0.36089							0.0316954
	0.345837							0.0291491
	0.354839							0.0291491
	0.398054							0.0316954
	0.342855							0.0194072
	0.394899							0.0266487
	0.333968							0.0217793
	0.302096							0.0316954
	0.282371							0.0241926
	0.319345							0.0241926
	0.331025							0.0266487
	0.199722							0.0194072
	0.220359							0.0217793
	0.279587							0.0241926
	0.25761							0.0266487
	0.282371							0.0291491
	0.290773							0.0291491
	0.290773							0.0291491
	0.293591							0.0291491
	0.296417							0.0266487
	0.25761							0.0241926
	0.276811							0.0217793
	0.293591							0.0217793
	0.25761							0.0217793
	0.299252							0.0241926
	0.331025							0.0241926
	0.348828							0.0241926
	0.385499							0.0509649
	0.398054							0.0570023
	0.388621							0.0570023
	0.505222							0.0601228
	0.420449							0.0633154
	0.456784							0.0633154
	0.407585							0.0570023
	0.379284							0.0570023
	0.46695							0.0451802
	0.456784							0.0480423
	0.552628							0.0601228
	0.440089							0.0509649
	0.453421							0.0539506
	0.484147							0.0539506
	0.456784							0.0539506
	0.45007							0.0423761
	0.426949							0.0509649
	0.512356							0.0509649
	0.446731							0.0509649
	0.443404							0.0539506
	0.420449							0.0509649
	0.354839							0.0451802
	0.366981							0.0480423
	0.417216							0.0601228
	0.410784							0.0699312
	0.304949							0.0423761
	0.279587							0.0423761
	0.230851							0.00811907
	0.215157							0.0103045
	0.268533							0.0147813
	0.30781							0.0147813
	0.30781							0.0194072
	0.319345							0.0194072
	0.282371							0.0147813
	0.265791							0.0217793
	0.290773							0.0194072
	0.299252							0.017075
	0.279587							0.0217793
	0.480682							0.0601228
	0.453421							0.0633154
	0.453421							0.0633154
	0.443404							0.0601228
	0.446731							0.0601228
	0.433495							0.0539506
	0.413994							0.0633154
	0.453421							0.0633154
	0.407585							0.0601228
	0.410784							0.0733619
	0.331025							0.0539506
	0.325166							0.0539506
	0.477229							0.0570023
	0.456784							0.0423761
	0.512356							0.0509649
	0.357859							0.0451802
	0.31068							0.0539506
	0.348828							0.0423761
	0.354839							0.0539506
	0.313559							0.0396277
	0.336921							0.0291491
	0.556379							0.0919258
	0.545172							0.0841977
	0.512356							0.0699312
	0.46016							0.0539506
	0.46695							0.0633154
	0.526795							0.0804903
	0.484147							0.0601228
	0.480682							0.0665837
	0.537777							0.0733619
	0.498143							0.0539506
	0.567726							0.0665837
	0.567726							0.0665837
	0.541467							0.0539506
	0.46016							0.07688
	0.46016							0.0959587
	0.46016							0.0841977
	0.440089							0.0880076
	0.537777							0.0699312
	0.463549							0.0733619
	0.426949							0.0804903
	0.417216							0.0880076
	0.446731							0.0919258
	0.440089							0.0880076
	0.46016							0.0880076
	0.410784							0.0841977
	0.417216							0.0804903
	0.410784							0.0699312
	0.391755							0.0804903
	0.433495							0.0480423
	0.388621							0.0451802
	0.433495							0.0570023
	0.426949							0.0451802
	0.446731							0.0480423
	0.398054							0.0423761
	0.443404							0.0480423
	0.537777							0.0480423
	0.423693							0.0451802
	0.436786							0.0539506
	0.420449							0.0509649
	0.385499							0.0480423
	0.40122							0.0451802
	0.407585							0.0396277
	0.382386							0.0451802
	0.357859							0.0423761
	0.373112							0.0480423
	0.345837							0.0369328
	0.285163							0.0396277
	0.331025							0.0316954
	0.325166							0.0316954
	0.304949							0.0423761
	0.279587							0.0369328
	0.252197							0.0369328
	0.2549							0.0451802
	0.271284							0.0480423
	0.313559							0.0480423
	0.319345							0.0451802
	0.333968							0.0539506
	0.348828							0.0570023
	0.382386							0.0601228
	0.319345							0.0570023
	0.209983							0.0480423
	0.285163							0.0451802
	0.265791							0.0423761
	0.333968							0.0570023
	0.299252							0.0396277
	0.331025							0.0509649
	0.382386							0.0539506
	0.322251							0.0451802
	0.17455							0.0369328
	0.17207							0.0266487
	0.184538							0.0291491
	0.220359							0.0369328
	0.228217							0.0396277
	0.31068							0.0480423
	0.370041							0.0509649
	0.382386							0.0509649
	0.274044							0.0423761
	0.316447							0.0509649
	0.322251							0.0601228
	0.333968							0.0539506
	0.302096							0.0480423
	0.299252							0.0509649
	0.304949							0.0509649
	0.316447							0.0539506
	0.293591							0.0423761
	0.36089							0.0570023
	0.373112							0.0509649
	0.36089							0.0539506
	0.30781							0.0509649
	0.319345							0.0480423
	0.348828							0.0539506
	0.304949							0.0451802
	0.302096							0.0369328
	0.333968							0.0509649
	0.302096							0.0451802
	0.36393							0.0633154
	0.302096							0.0451802
	0.302096							0.0396277
	0.236142							0.0423761
	0.287964							0.0396277
	0.331025							0.0451802
	0.322251							0.0570023
	0.339883							0.0539506
	0.331025							0.0539506
	0.342855							0.0539506
	0.348828							0.0570023
	0.345837							0.0539506
	0.31068							0.0423761
	0.430216							0.0423761
	0.446731							0.0539506
	0.426949							0.0633154
	0.394899							0.0601228
	0.36393							0.0601228
	0.398054							0.0699312
	0.366981							0.0539506
	0.31068							0.0539506
	0.370041							0.0539506
	0.345837							0.0570023
	0.417216							0.0733619
	0.470363							0.0733619
	0.515945							0.0880076
	0.491118							0.0804903
	0.40122							0.0733619
	0.477229							0.017075
	0.385499							0.0217793
	0.36089							0.0241926
	0.345837							0.0217793
	0.36089							0.0217793
	0.404397							0.0266487
	0.366981							0.0241926
	0.36393							0.0266487
	0.423693							0.0316954
	0.31068							0.0480423
	0.331025							0.0451802
	0.351828							0.0509649
	0.322251							0.0509649
	0.322251							0.0451802
	0.480682							0.0509649
	0.47379							0.0601228
	0.345837							0.0539506
	0.351828							0.0509649
	0.351828							0.0480423
	0.370041							0.0480423
	0.304949							0.0369328
	0.379284							0.0423761
	0.271284							0.0241926
	0.282371							0.0291491
	0.296417							0.0316954
	0.282371							0.0316954
	0.276811							0.0316954
	0.268533							0.0316954
	0.25761							0.0241926
	0.36393							0.0316954
	0.268533							0.0241926
	0.279587							0.0342894
	0.2549							0.0342894
	0.30781							0.0369328
	0.391755							0.0423761
	0.398054							0.0451802
	0.351828							0.0451802
	0.376193							0.0396277
	0.299252							0.0266487
	0.30781							0.0316954
	0.325166							0.0509649
	0.249501							0.0316954
	0.299252							0.0342894
	0.00664091							0.00176158
	0.00664091							0.00384862
	0.0149958							0.00384862
	0.246814							0.0266487
	0.246814							0.0241926
	0.276811							0.0241926
	0.296417							0.0241926
	0.342855							0.0291491
	0.385499							0.0241926
	0.376193							0.0266487
	0.407585							0.0266487
	0.407585							0.0291491
	0.366981							0.0266487
	0.348828							0.0291491
	0.296417							0.0291491
	0.31068							0.0369328
	0.351828							0.0423761
	0.388621							0.0423761
	0.376193							0.0509649
	0.354839							0.0316954
	0.31068							0.0316954
	0.351828							0.0423761
	0.130877							0.0217793
	0.249501							0.0396277
	0.265791							0.0369328
	0.244135							0.0369328
	0.265791							0.0369328
	0.260329							0.0266487
	0.276811							0.0423761
	0.331025							0.0451802
	0.373112							0.0570023
	0.36393							0.0509649
	0.382386							0.0570023
	0.417216							0.0480423
	0.339883							0.0451802
	0.302096							0.0396277
	0.333968							0.0423761
	0.296417							0.0396277
	0.322251							0.0396277
	0.322251							0.0423761
	0.316447							0.0396277
	0.304949							0.0369328
	0.285163							0.0451802
	0.302096							0.0316954
	0.30781							0.0369328
	0.325166							0.0396277
	0.319345							0.0396277
	0.316447							0.0342894
	0.394899							0.0423761
	0.394899							0.0451802
	0.46695							0.0539506
	0.40122							0.0480423
	0.40122							0.0539506
	0.413994							0.0509649
	0.398054							0.0601228
	0.413994							0.0539506
	0.394899							0.0509649
	0.404397							0.0570023
	0.388621							0.0451802
	0.385499							0.0451802
	0.376193							0.0423761
	0.379284							0.0396277
	0.336921							0.0316954
	0.376193							0.0396277
	0.391755							0.0369328
	0.385499							0.0509649
	0.36393							0.0396277
	0.357859							0.0509649
	0.404397							0.0570023
	0.370041							0.0539506
	0.217754							0.0125249
	0.252197							0.0103045
	0.260329							0.0125249
	0.304949							0.0125249
	0.279587							0.0125249
	0.30781							0.0103045
	0.285163							0.0147813
	0.2549							0.0125249
	0.2549							0.0194072
	0.287964							0.0241926
	0.293591							0.0266487
	0.222971							0.0601228
	0.331025							0.0665837
	0.342855							0.0733619
	0.342855							0.0665837
	0.370041							0.0423761
	0.36089							0.0480423
	0.376193							0.0423761
	0.333968							0.0396277
	0.430216							0.0396277
	0.370041							0.0396277
	0.322251							0.0291491
	0.407585							0.0342894
	0.382386							0.0369328
	0.382386							0.0342894
	0.423693							0.0369328
	0.394899							0.0423761
	0.373112							0.0342894
	0.342855							0.0369328
	0.357859							0.0316954
	0.36393							0.0396277
	0.313559							0.0342894
	0.398054							0.0396277
	0.333968							0.0396277
	0.354839							0.0342894
	0.420449							0.0396277
	0.453421							0.0480423
	0.370041							0.0480423
	0.373112							0.0509649
	0.351828							0.0509649
	0.345837							0.0509649
	0.345837							0.0480423
	0.373112							0.0480423
	0.357859							0.0423761
	0.354839							0.0633154
	0.354839							0.0570023
	0.36089							0.0570023
	0.376193							0.0570023
	0.345837							0.0509649
	0.379284							0.0570023
	0.348828							0.0509649
	0.515945							0.0601228
	0.373112							0.0665837
	0.436786							0.0601228
	0.404397							0.0633154
	0.382386							0.0633154
	0.339883							0.0601228
	0.328091							0.0570023
	0.351828							0.0539506
	0.36393							0.0570023
	0.348828							0.0509649
	0.366981							0.0480423
	0.36393							0.0539506
	0.36089							0.0570023
	0.351828							0.0539506
	0.331025							0.0451802
	0.385499							0.0539506
	0.36393							0.0539506
	0.394899							0.0539506
	0.523164							0.0480423
	0.426949							0.0480423
	0.354839							0.0480423
	0.357859							0.0423761
	0.339883							0.0316954
	0.357859							0.0369328
	0.36089							0.0369328
	0.342855							0.0396277
	0.331025							0.0396277
	0.376193							0.0451802
	0.328091							0.0369328
	0.382386							0.0423761
	0.394899							0.0396277
	0.325166							0.0241926
	0.31068							0.0241926
	0.325166							0.0291491
	0.296417							0.0369328
	0.271284							0.0316954
	0.230851							0.0241926
	0.212566							0.0217793
	0.370041							0.0423761
	0.30781							0.0451802
	0.30781							0.0396277
	0.285163							0.0217793
	0.293591							0.0266487
	0.31068							0.0291491
	0.316447							0.0342894
	0.325166							0.0291491
	0.322251							0.0369328
	0.31068							0.0369328
	0.319345							0.0369328
	0.274044							0.0316954
	0.325166							0.0266487
	0.302096							0.0316954
	0.322251							0.0316954
	0.316447							0.0369328
	0.322251							0.0451802
	0.336921							0.0480423
	0.339883							0.0451802
	0.333968							0.0423761
	0.322251							0.0423761
	0.325166							0.0451802
	0.31068							0.0480423
	0.282371							0.0369328
	0.342855							0.0509649
	0.316447							0.0480423
	0.336921							0.0369328
	0.333968							0.0396277
	0.325166							0.0539506
	0.296417							0.0509649
	0.299252							0.0509649
	0.313559							0.0509649
	0.287964							0.0539506
	0.302096							0.0539506
	0.331025							0.0480423
	0.293591							0.0539506
	0.293591							0.0570023
	0.299252							0.0480423
	0.279587							0.0451802
	0.285163							0.0423761
	0.279587							0.0423761
	0.31068							0.0451802
	0.376193							0.0342894
	0.285163							0.0396277
	0.271284							0.0369328
	0.268533							0.0423761
	0.279587							0.0396277
	0.293591							0.0451802
	0.299252							0.0369328
	0.271284							0.0342894
	0.260329							0.00384862
	0.274044							0.00811907
	0.215157							0.0125249
	0.22559							0.0103045
	0.209983							0.00596745
	0.263056							0.00811907
	0.246814							0.0103045
	0.271284							0.00811907
	0.285163							0.0342894
	0.336921							0.0291491
	0.328091							0.0291491
	0.333968							0.0316954
	0.322251							0.0291491
	0.322251							0.0291491
	0.30781							0.0316954
	0.265791							0.0369328
	0.299252							0.0266487
	0.293591							0.0241926
	0.296417							0.0266487
	0.285163							0.0291491
	0.268533							0.0266487
	0.296417							0.0316954
	0.299252							0.0342894
	0.299252							0.0316954
	0.296417							0.0316954
	0.260329							0.0316954
	0.274044							0.0194072
	0.265791							0.0241926
	0.351828							0.0194072
	0.316447							0.0291491
	0.30781							0.0316954
	0.313559							0.0396277
	0.336921							0.0539506
	0.36089							0.0733619
	0.351828							0.0804903
	0.385499							0.0699312
	0.31068							0.0509649
	0.354839							0.0570023
	0.388621							0.0601228
	0.336921							0.0601228
	0.333968							0.0601228
	0.351828							0.0665837
	0.319345							0.0539506
	0.354839							0.0601228
	0.379284							0.0633154
	0.430216							0.07688
	0.407585							0.0699312
	0.252197							0.0217793
	0.276811							0.0241926
	0.282371							0.0217793
	0.285163							0.0266487
	0.25761							0.0342894
	0.263056							0.0194072
	0.316447							0.0217793
	0.279587							0.0241926
	0.351828							0.0291491
	0.333968							0.0217793
	0.333968							0.0291491
	0.351828							0.0266487
	0.351828							0.0266487
	0.36393							0.0342894
	0.388621							0.0241926
	0.357859							0.0291491
	0.319345							0.0396277
	0.331025							0.0316954
	0.296417							0.0291491
	0.319345							0.0451802
	0.339883							0.0423761
	0.290773							0.0423761
	0.252197							0.0291491
	0.293591							0.0342894
	0.293591							0.0369328
	0.285163							0.0396277
	0.325166							0.0423761
	0.184538							0.0291491
	0.333968							0.0396277
	0.404397							0.0423761
	0.230851							0.0316954
	0.296417							0.0369328
	0.260329							0.0316954
	0.328091							0.0396277
	0.293591							0.0369328
	0.304949							0.0451802
	0.31068							0.0396277
	0.319345							0.0369328
	0.293591							0.0342894
	0.328091							0.0316954
	0.342855							0.0342894
	0.333968							0.0342894
	0.322251							0.0342894
	0.379284							0.0451802
	0.339883							0.0423761
	0.342855							0.0369328
	0.331025							0.0316954
	0.370041							0.0266487
	0.404397							0.0266487
	0.351828							0.0266487
	0.348828							0.0291491
	0.348828							0.0316954
	0.394899							0.0266487
	0.342855							0.0266487
	0.342855							0.0291491
	0.293591							0.0241926
	0.333968							0.0217793
	0.373112							0.0291491
	0.36089							0.0217793
	0.354839							0.0266487
	0.36089							0.0266487
	0.342855							0.0241926
	0.404397							0.0291491
	0.404397							0.0291491
	0.366981							0.0266487
	0.357859							0.0241926
	0.379284							0.0266487
	0.331025							0.0217793
	0.376193							0.0217793
	0.354839							0.0241926
	0.388621							0.0266487
	0.388621							0.0241926
	0.382386							0.0217793
	0.354839							0.0194072
	0.36393							0.0241926
	0.222971							0.0125249
	0.25761							0.0241926
	0.296417							0.0316954
	0.313559							0.0316954
	0.302096							0.0369328
	0.313559							0.0342894
	0.299252							0.0396277
	0.339883							0.0369328
	0.328091							0.0423761
	0.296417							0.0342894
	0.331025							0.0396277
	0.336921							0.0423761
	0.385499							0.0396277
	0.545172							0.0369328
	0.537777							0.0369328
	0.548892							0.0369328
	0.404397							0.0423761
	0.398054							0.0480423
	0.40122							0.0423761
	0.373112							0.0451802
	0.398054							0.0423761
	0.339883							0.0451802
	0.351828							0.0423761
	0.322251							0.0451802
	0.333968							0.0480423
	0.331025							0.0480423
	0.328091							0.0451802
	0.373112							0.0451802
	0.336921							0.0423761
	0.271284							0.0480423
	0.325166							0.0423761
	0.31068							0.0369328
	0.316447							0.0509649
	0.354839							0.0539506
	0.348828							0.0539506
	0.331025							0.0570023
	0.36089							0.0539506
	0.376193							0.0570023
	0.370041							0.0539506
	0.388621							0.0633154
	0.325166							0.0539506
	0.331025							0.0539506
	0.342855							0.0601228
	0.30781							0.0194072
	0.290773							0.0241926
	0.316447							0.0241926
	0.290773							0.0241926
	0.263056							0.0217793
	0.279587							0.017075
	0.241463							0.0217793
	0.285163							0.0194072
	0.230851							0.017075
	0.22559							0.0147813
	0.430216							0.0480423
	0.443404							0.0570023
	0.407585							0.0539506
	0.491118							0.0665837
	0.487626							0.0601228
	0.477229							0.0633154
	0.480682							0.0601228
	0.519547							0.0601228
	0.480682							0.0570023
	0.494624							0.0601228
	0.446731							0.0601228
	0.394899							0.0342894
	0.433495							0.0266487
	0.391755							0.0266487
	0.410784							0.0291491
	0.339883							0.0217793
	0.302096							0.0194072
	0.328091							0.017075
	0.316447							0.0147813
	0.36089							0.0217793
	0.342855							0.017075
	0.204839							0.0369328
	0.333968							0.0396277
	0.31068							0.0423761
	0.296417							0.0423761
	0.290773							0.0396277
	0.316447							0.0509649
	0.333968							0.0396277
	0.282371							0.0423761
	0.25761							0.0342894
	0.296417							0.0451802
	0.276811							0.0369328
	0.325166							0.0423761
	0.293591							0.0451802
	0.293591							0.0342894
	0.285163							0.0342894
	0.299252							0.0396277
	0.293591							0.0423761
	0.313559							0.0423761
	0.296417							0.0369328
	0.319345							0.0396277
	0.373112							0.0342894
	0.285163							0.0369328
	0.316447							0.0316954
	0.30781							0.0369328
	0.287964							0.0342894
	0.336921							0.0342894
	0.36393							0.0423761
	0.325166							0.0316954
	0.345837							0.0316954
	0.548892							0.0509649
	0.545172							0.0539506
	0.512356							0.0539506
	0.407585							0.0480423
	0.345837							0.0396277
	0.376193							0.0480423
	0.351828							0.0509649
	0.348828							0.0539506
	0.348828							0.0509649
	0.351828							0.0601228
	0.354839							0.0633154
	0.36393							0.0509649
	0.348828							0.0423761
	0.373112							0.0451802
	0.351828							0.0423761
	0.382386							0.0480423
[truncated: 1,535 more rows]
[truncated: 1 more columns]

## Sheet: Fig5D-F
C/N	C/N	C/N	C/N	C/N	C/N
C_N_fix_ratio_mol_mol	C_N_fix_ratio_mol_mol	C_N_fix_ratio_mol_mol	C_N_fix_ratio_mol_mol	C_N_fix_ratio_mol_mol	C_N_fix_ratio_mol_mol
h-ui-aki (akihet)	h-E-aki (akihet)	h-ui-veg	h-E&L-veg	h-ui-het (akihet)	h-E-het (akihet)
7.07403	18.1762	12.1087	8.2187	5.23989	5.14621
9.35525	14.478	13.3363	9.36819	7.05872	5.37668
7.38589	4.53888	8.97012	4.2387	4.50251	3.7205
7.87198	7.58385	9.79334	4.68159	4.96536	2.47686
7.38504	20.0794	8.70117	11.1553	5.33872	3.39817
7.44247	8.56216	9.14644	11.3112	7.66232	4.98938
8.32956	7.39943	12.2453	20.5899	6.86212	9.70366
11.7894	14.1207	8.38939	23.4355	5.32745	10.7001
4.60222	9.00084	9.11295		5.41823	10.144
4.92566	13.9785	17.1698	6.52297	6.15829	4.98276
3.82997	5.32745	16.4813	6.77933	3.92561	3.35192
3.55249	11.3362	17.3958	10.8813	4.45977	6.78835
3.66759	7.20032	16.9769	5.57191	7.84495	8.85423
8.18777	7.14079	17.818	14.9827	4.16787	9.03977
7.43127	13.6558	11.8592	13.8368	4.08579	21.3999
6.81765	11.4891	13.0663	11.425	8.21143	8.96981
4.27998	9.31486	13.0874	13.2025	4.58144	15.6998
19.5589	11.9029	15.1931	14.1719	3.8473	4.99299
9.31891	21.4923	16.8977	16.0085	6.21696	8.60415
8.74468	13.1473	15.5575	7.14539	5.22052	4.82747
7.31781	13.3656	15.694	14.838	6.04644	5.78832
10.2606	12.7177	15.8629	14.5297	4.98276	3.40653
5.99039	6.04874	11.4634	7.77871	7.67399	4.44827
3.78225	7.48004	7.87198	8.18633	5.576	5.50452
3.64243	6.36414	7.41842	7.91966	5.61949	6.08649
9.31323	11.5567	5.6249	4.81428	10.4287	7.40274
6.20745	15.0312	6.24455	4.15734	5.58558	5.40357
14.7699	5.13656	5.7652	7.87185	5.1791	5.41973
12.4561	6.45826	6.56535	11.2295	8.37487	7.29838
12.7177	8.06013	14.7172	12.0925	6.03822	4.42917
6.67728	18.1671	6.06294	6.37366	5.75444	4.94505
7.38141	4.33005	6.67615	7.48004	4.64113	2.5906
5.22804	7.20328	5.93359	9.49638	4.0962	9.40835
4.22868	9.96636	5.55549	8.5885	5.08784	5.08939
4.19766	36	5.94469	5.1179	4.98276	7.25771
5.91066	19.0298	6.41771	6.72619	5.89606	6.5897
7.76631	16.051	6.34738	14.2951	5.32745	9.00689
4.13526	17.0788	6.44127	15.8791	6.06778	7.68065
6.08132	19.7885	5.44713	7.85335	5.78832	19.0282
8.28371	7.34816	6.14521	9.52222	5.682	5.15895
7.39943	7.17843	6.53581	7.88105	4.44827	8.58585
4.84081	6.60675	13.6488	10.4635	4.8281	9.46871
3.8893	7.37265	17.1971	10.185	6.93618	6.51144
3.86182	13.1626	32.5763	9.36819	4.96536	5.86772
15.5045	12.1333	22.5991	10.4867	10.2045	4.74519
7.38141	21.6828	21.0914	8.22689	4.42917	4.09836
7.04713	9.74834	8.88644	7.65367	4.01225	3.38451
4.36411	13.5481	8.63352	7.10128	6.75574	14.3689
4.8884	10.3917	8.78559	9.6316	8.23933	6.72524
4.9738	24.3117	9.01288	9.01484	4.56028	7.70137
6.00449	36	3.71858	11.3775	7.60848	7.29503
7.90246	15.4212	3.88034	11.6663	4.74488	7.98579
9.74074	23.5344	4.55408	20.2823	19.0598	6.91134
5.74066	7.19523	4.76516	7.33556	6.72348	4.71744
5.07079	12.96	4.42001	9.78895	8.30188	4.53179
4.01734	4.85551	11.6666	8.92235		7.2806
5.58041	11.1496	9.47328	4.56823		5.60435
14.6672	6.36109	9.8911	5.65666		10.9507
6.70931	19.5441	9.85502	5.47523		7.04178
5.14238	15.1678	4.47537	6.57162		6.97019
4.06786	26.6275	4.5482	9.95881		9.39829
8.80261	13.4738	4.05938	8.32067		5.70955
6.29744	18.9919	3.80199	8.80716
7.76631	9.52831	12.9383	9.95505
10.2853	9.50308	12.8322	9.06648
6.49821		5.40434	10.5233
11.9665		5.15145	11.491
9.29869		4.76674	11.545
12.1355		5.07487
2.43992		4.88586
6.40182		4.36994
4.02829		7.82086
4.73254		6.77506
6.25236		6.61538
8.28549		6.27352
16.506		7.64601
11.4821		8.03504
11.472		8.23219
4.0883		8.07961
13.5834		8.26535
7.08198		8.68613
3.87972		7.79143
7.18801		7.73274
8.98943		7.08176
10.7993		36
17.3346		36
7.80235		16.4202
8.10081		17.7459
9.84634		21.8078
15.8605		11.468
14.6637		13.0854
6.71632		12.9317
6.42972		11.3793
4.12719		12.189
12.4725		10.6838
8.49124		10.1425
9.95442		10.0278
12.5461		9.56583
27.6679		10.4809
6.73875		10.7
8.68673		10.4084
26.7874		11.128
11.3185		12.8002
7.60032		15.805
		12.8776
		17.7351
		25.6428
		32.1966
		36
		36
		7.38857
		9.37786
		7.72338
		8.79227
		8.761
		7.79961
		7.20421
		16.8665
		16.551
		15.064
		16.3006
		13.7181
		14.7417
		14.2429
		12.2699
		10.8538
		10.4638
		9.11532
		9.83301
		7.01121
		7.07403
		6.94508
		6.89383
		6.44064
		6.76656
		7.50452
		6.46584
		10.2188
		9.71143
		9.39224
		9.50978
		9.21941
		8.65149
		8.44246
		9.00471
		9.15251
		8.30426
		8.54301
		8.3339
		8.54301
		9.07647
		6.58337
		7.55028
		6.90778
		9.00927
		9.04377
		9.81902
		10.9682
		10.4061
		9.15187
		9.30108
		8.54523
		10.9597
		10.778
		9.55868
		10.8539
		9.90917
		7.39024
		8.42287
		13.8842
		13.0363
		16.1717
		15.759
		14.4994
		17.4295
		17.5672
		17.1359
		4.76674
		5.56309
		12.398
		12.839
		11.2612
		7.67334
		8.78742
		9.07832
		9.2704
		8.52651
		9.83398
		11.3546
		10.1004
		10.052
		7.67358
		8.63514
		8.75163
		10.9392
		12.5706
		9.37784
		9.81411
		10.4108
		10.6208
		7.55478
		6.61084
		7.99736
		10.0193
		9.46807
		10.5224
		9.09706
		10.2606
		9.60768
		9.68947
		10.1024
		12.0644
		7.9207
		8.16111
		9.65387
		8.72726
		10.5248
		12.8001
		11.3336
		10.4378
		12.8346
		9.64946
		9.91221
		8.30251
		9.39799
		6.72619
		11.6749
		9.18372
		7.9855
		10.3484
		9.20275
		10.9711
		9.04259
		9.14451
		9.12254
		9.17076
		8.27933
		8.09212
		7.54158
		8.70159
		9.1031
		8.31177
		9.49676
		9.43162
		6.96241
		7.31964
		6.55291
		6.80215
		6.438
		5.9661
		7.50293
		5.69209
		5.97826
		6.25708
		6.41024
		6.20583
		6.38702
		5.46576
		6.5386
		4.9738
		7.03867
		6.08132
		6.24499
		6.3369
		6.86171
		6.86171
		6.62069
		7.12892
		6.37366
		5.18227
		6.28812
		7.06824
		5.48586
		6.27799
		6.32299
		6.80215
		6.19026
		10.0448
		9.69376
		10.1523
		10.2853
		10.2606
		11.3336
		11.1225
		10.8565
		12.0958
		12.9215
		5.89595
		8.28371
		7.35495
		7.70252
		8.37537
		7.35495
		7.53417
		6.96421
		6.43235
		7.34535
		7.91162
		7.67165
		12.6905
		11.9846
		11.5795
		12.3457
		11.2612
		12.9292
		15.5763
		13.0198
		14.2209
		7.37789
		8.1105
		10.1942
		8.76545
		10.5938
		10.8702
		10.105
		11.5029
		9.91312
		11.2895
		10.9169
		13.0119
		13.4397
		13.8045
		14.4659
		21.6596
		25.7936
		32.4099
		36
		21.88
		32.1243
		28.5719
		6.28684
		7.77871
		7.55478
		7.43031
		9.23448
		6.13786
		6.38702
		7.10128
		5.73736
		6.63309
		5.51157
		6.5771
		9.52222
		9.43794
		8.43268
		9.96165
		11.1892
		11.1225
		11.5602
		14.4241
		10.61
		12.6586
		13.3215
		14.1998
		14.5354
		17.0147
		15.4148
		13.1256
		13.3154
		11.3862
		11.9799
		11.9665
		7.19798
		6.35049
		5.82562
		10.1598
		11.4737
		10.3874
		9.17398
		26.5034
		26.0801
		34.7284
		16.9056
		25.0344
		28.3307
		10.3661
		10.1859
		12.7589
		10.5224
		10.169
		13.2025
		8.35337
		8.56819
		8.89339
		10.2911
		7.38125
		9.87124
		6.36414
		7.64552
		6.63818
		7.83139
		7.42005
		8.15374
		12.6432
		15.6835
		16.1166
		15.1518
		13.4878
		12.0907
		13.8512
		12.1489
		10.8702
		12.9529
		11.5167
		10.8635
		12.4513
		12.7383
		11.701
		11.3841
		10.6072
		9.44492
		9.14451
		9.88588
		9.39336
		9.61827
		10.0193
		12.1732
		10.7917
		11.0358
		14.1998
		11.472
		15.7774
		12.7589
		16.889
		13.7644
		15.6777
		23.4975
		17.82
		18.8612
		24.6237
		22.7597
		10.542
		11.7406
		9.63639
		10.2652
		9.84354
		10.4635
		10.2652
		10.1499
		9.50795
		11.1039
		13.4199
		11.3574
		11.3841
		10.4635
		9.728
		10.774
		13.1633
		12.1675
		11.5602
		10.0448
		13.1633
		10.5284
		11.701
		10.6924
		10.2606
		10.2606
		10.6072
		12.8594
		8.24977
		11.1056
		9.74074
		9.16317
		8.57033
		9.88775
		33.8967
		7.98778
		10.0752
		9.36388
		9.29869
		9.61827
		11.0257
		8.96272
		9.22916
		8.61728
		9.50795
		8.61728
		9.99839
		8.95494
		9.70518
		7.93758
		9.86192
		7.45727
		11.0997
		10.5284
		6.4638
		5.8444
		6.96241
		8.15726
		8.18633
		6.82921
		6.33115
		6.81765
		6.4638
		6.06707
		6.10385
		6.83242
		6.95074
		7.1613
		7.4368
		7.49569
		8.21982
		7.76631
		8.28549
		8.40436
		7.26491
		7.54158
		7.89565
		8.25166
		9.02896
		9.77026
		9.44278
		9.76268
		9.89309
		9.06764
		10.1613
		10.3127
		8.26281
		10.9169
		5.76064
		7.98778
		6.63309
		7.03021
		7.03867
		6.3085
		6.70826
		6.9394
		6.67335
		7.55478
		8.28036
		7.49569
		7.87248
		6.72619
		7.38141
		11.1953
		10.6135
		10.7025
		10.7234
		10.1671
		13.3154
		11.9835
		15.5499
		14.8187
		13.4288
		15.2947
		15.5352
		15.6561
		16.7637
		12.2611
		13.885
		10.6999
		12.5466
		16.144
		13.0617
		15.6706
		16.1365
		17.2676
		15.5352
		16.1931
		11.3336
		15.6561
		13.0617
		13.9266
		11.472
		12.1862
		9.99839
		11.6087
		15.5352
		14.7592
		5.3829
		5.42368
		4.6528
		5.50936
		5.42368
		5.88365
		5.81197
		6.11954
		4.75071
		5.25475
		5.01429
		9.83197
		9.36452
		8.05264
		7.93758
		7.86763
		7.77871
		8.01344
		7.82338
		7.93758
		7.59752
		8.34225
		29.7897
		33.8281
		28.8844
		21.9995
		24.0576
		28.6641
		27.7908
		21.498
		11.6584
		19.7033
		23.4975
		18.568
		19.1565
		17.1124
		19.1565
		14.5831
		13.2251
		16.0214
		10.9389
		8.40436
		10.0054
		9.43162
		7.9137
		7.9137
		9.81411
		8.50576
		10.9392
		10.2297
		8.40436
		9.09544
		10.7929
		10.9478
		10.0775
		9.69376
		6.96241
		9.16217
		11.5071
		8.84567
		9.22944
		10.185
		9.81411
		36
		36
		36
		36
		36
		36
		9.28321
		8.44483
		7.19858
		7.4368
		7.15033
		6.9394
		6.16944
		6.72619
		7.20328
		6.76286
		7.3233
		7.63869
		6.92778
		6.87262
		6.32299
		6.68926
		7.61407
		6.70826
		8.07267
		7.55478
		7.54736
		8.24977
		36
		36
		36
		36
		36
		36
		36
		11.6486
		9.8068
		10.2297
		10.1103
		10.0358
		10.1523
		12.0312
		10.202
		12.5796
		10.5996
		10.1178
		11.6584
		12.4218
		4.44213
		6.13611
		2.51294
		3.76987
		2.5906
		12.7559
		14.7317
		24.4744
		16.374
		13.2117
		12.8561
		13.8708
		15.6058
		14.9301
		12.8373
		8.09604
		9.22944
		8.46671
		8.25166
		7.7666
		7.75669
		7.54736
		7.85335
		9.0917
		7.55159
		7.49498
		7.19604
		6.52673
		7.32095
		8.35139
		9.49317
		7.13652
		6.69178
		8.46357
		7.564
		7.9207
		8.76545
		8.09604
		8.59209
		8.61577
		8.95494
		8.81916
		10.1731
		9.91221
		10.8813
		11.7621
		11.4573
		11.3563
		11.1003
		11.701
		10.0193
		11.3336
		10.2853
		11.869
		10.8813
		5.81075
		9.68947
		8.80261
		9.39799
		8.20553
		14.049
		13.2025
		17.1315
		12.8657
		13.5425
		15.0559
		6.08132
		5.50082
		5.9192
		5.97307
		5.70535
		5.92753
		5.96263
		7.19623
		6.19026
		7.38596
		5.9835
		7.39191
		7.45727
		7.9207
		5.31154
		5.60365
		6.17218
		5.50082
		6.55291
		6.24499
		6.12681
		6.54556
		5.80192
		7.85335
		7.57519
		7.81036
		6.17218
		7.14539
		7.13652
		6.3802
		8.09604
		6.8603
		7.83707
		6.89858
		7.03867
		6.63309
		6.62069
		7.26136
		6.76286
		8.03504
		7.49569
		6.81765
		7.67358
		6.8466
		8.03504
		6.92778
		7.9137
		6.88582
		7.39191
		6.43737
		8.2317
		7.32095
		6.67335
		6.74561
		6.9158
		15.8791
		13.5616
		14.7921
		15.043
		16.9905
		23.8854
		24.7682
		18.7523
		14.7921
		13.6829
		10.1523
		11.5167
		12.6586
		13.0283
		12.7383
		15.4148
		12.9604
		10.5368
		10.1247
		10.5248
		18.0724
		16.8485
		12.2174
		10.3536
		9.2607
		8.95075
		9.91221
		9.33793
		8.95042
		8.87747
		9.16317
		7.46759
		7.91262
		7.12558
		8.88346
		7.57014
		8.64458
		7.7514
		6.10385
		4.59353
		6.08854
		6.05311
		5.74294
		5.46212
		7.91262
		4.5373
		4.5373
		4.71217
		4.48711
		5.30435
		4.9847
		4.50469
		4.58624
		5.38568
		6.7496
		8.87747
		7.51191
		7.44883
		5.91066
		6.84446
		7.14539
		6.92778
		6.51592
		6.51592
		7.20646
		7.78722
		6.81765
		7.2607
		6.33685
		5.46906
		6.35498
		6.90334
		7.12892
		6.11954
		6.05311
		6.72619
		5.75217
		5.91066
		6.3475
		7.20065
		6.05311
		6.05311
		6.06707
		6.70826
		6.38449
		5.8444
		13.1183
		15.5352
		19.904
		16.7099
		13.2251
		16.267
		15.0979
		12.0644
		36
		12.8657
		16.7099
		17.9875
		16.9797
		14.0011
		15.4148
		19.6034
		18.7143
		7.13652
		7.51191
		7.95073
		6.76286
		5.65201
		5.29151
		6.02711
		7.39191
		5.75576
		5.95214
		5.75576
		5.50082
		6.89858
		6.55996
		6.03938
		5.97826
		5.93087
		6.55996
		5.1776
		6.65935
		7.26774
		6.51592
		6.33685
		6.29318
		6.27247
		7.48584
		6.77509
		7.95444
		7.04713
		6.05872
		5.81977
		5.2639
		5.6814
		5.30157
		5.64318
		5.70037
		4.66421
		5.18959
		4.85969
		4.04974
		5.21878
		5.10352
		4.99359
		4.65545
		5.34539
		5.26672
		5.55149
		5.6871
		6.26604
		5.9019
		5.79607
		6.10528
		7.03867
		5.75902
		5.3771
		4.66601
		4.83979
		4.06623
		4.98816
		4.59259
		4.42096
		3.5143
		4.61558
		3.81953
		6.06707
		5.60365
		6.33685
		6.1214
		5.55753
		5.83659
		6.36009
		6.33115
		6.54556
		6.36009
		6.93524
		7.05564
		8.37775
		7.10837
		6.61787
		6.71103
		6.54482
		8.28542
		8.1729
		6.86577
		8.46947
		8.03567
		8.88351
		8.34225
		7.32351
		7.53733
		8.19177
		6.91101
		9.03837
		8.43268
		8.86319
		7.59186
		8.55451
		9.29639
		10.0531
		9.22916
		7.65367
		9.87899
		10.5599
		12.1732
		15.2956
		13.0898
		12.6431
		17.8436
		12.9776
		12.8419
		11.0553
		11.6584
		14.0011
		12.6431
		13.4397
		12.8657
		13.3202
		6.38449
		6.43759
		6.15245
		8.13196
		7.26084
		7.013
		6.5213
		6.43759
		7.74845
		7.85335
		8.2583
		5.65201
		5.55149
		5.70258
		6.15245
		5.13082
		6.11954
		7.15033
		6.438
		6.68926
		7.32095
		8.24977
		9.69376
		9.37784
		7.83707
		7.97426
		7.3233
		6.85888
		7.51191
		6.76286
		9.16317
		9.17076
		10.5224
		11.0358
		8.41203
		8.39805
		10.3514
		9.98402
		7.62335
		9.8929
		13.2001
		14.1167
		19.5435
		17.5573
		17.273
		17.4149
		16.6047
		16.4549
		6.5771
		6.08132
		6.16992
		6.84446
		6.49515
		6.225
		6.11954
		6.33115
		6.17218
		5.99039
		6.78577
		6.98313
		5.6533
		6.95154
		7.37812
		6.59962
		6.20583
		6.01477
		6.10385
		6.5771
		6.41024
		6.08132
		5.30157
		5.4259
		5.07412
		4.75489
		4.72637
		4.3607
		4.00195
		3.83997
		4.77742
		5.6386
		6.34058
		5.55344
		6.8466
		7.12558
		6.00254
		5.9019
		6.70826
		6.36009
		5.96263
		5.60388
		6.41024
		6.35498
		6.01477
		5.80192
		6.32299
		7.06824
		9.16317
		7.08771
		5.40837
		11.425
		10.1859
		9.36393
		9.28321
		12.6431
		15.2956
		13.6566
		12.36
		11.7374
		8.02414
		10.6924
		9.88775
		10.4471
		8.95075
		10.8144
		10.4108
		11.3432
		12.9215
		6.225
		7.15563
		7.73329
		8.12312
		7.13652
		7.67358
		7.57519
		16.0085
		12.4871
		19.1032
		18.0269
		11.2095
		19.2147
		23.1273
		20.0535
		16.2115
		18.6423
		17.1315
		27.4026
		23.6663
		21.88
		20.785
		36
		28.8348
		36
		29.6671
		29.6671
		22.1122
		21.8051
		36
		36
		36
		36
		36
		36
		33.7531
		36
		7.79321
		6.5213
		7.013
		6.84446
		8.52928
		6.53191
		4.33134
		4.67814
		4.9069
		4.71059
		5.0441
		4.74284
		4.5538
		4.19697
		4.90394
		4.9069
		4.51318
		6.33685
		6.99491
		6.84446
		5.74294
		6.438
		6.33115
		7.03021
		6.97291
		6.17218
		7.07466
		6.87646
		7.44206
		6.84446
		7.03021
		6.10385
		6.25708
		5.65315
		6.06707
		6.225
		4.57379
		3.71625
		3.67957
		3.86006
		4.43138
		4.81428
		3.77494
		3.83404
		4.48335
		4.22756
		4.43138
		4.23954
		5.72009
		4.11531
		3.84321
		6.74225
		6.87364
		6.01498
		6.9472
		6.23274
		6.07374
		6.38815
		7.04301
		6.88671
		7.18819
		6.93524
		6.54482
		8.15437
		7.564
		7.03021
		7.61407
		6.92778
		6.4638
		6.77921
		5.78969
		6.438
		7.08771
		6.85888
		25.4506
		24.0059
		19.2147
		7.31929
		7.67358
		7.21017
		6.3085
		7.14539
		6.9394
		7.95936
		6.8466
		6.41185
		12.9651
		13.7402
		14.2633
		14.3971
		21.0185
		21.8013
		19.0434
		18.195
		21.9985
		21.0185
		18.0269
		21.88
		17.5258
		23.4406
		16.6047
		16.0494
		17.7965
		16.5371
		13.6745
		20.4377
		19.3865
		14.6936
		18.8727
		17.3597
		15.6058
		16.3057
		21.6046
		11.0056
		8.97684
		11.8866
		11.701
		13.5476
		11.1953
		11.3862
		11.8644
		12.1732
		12.5587
		17.6664
		14.8187
		15.3342
		9.53123
		11.6717
		13.2001
		12.4218
		10.2911
		10.1178
		11.5567
		9.66689
		9.68711
		9.97537
		9.97537
		10.072
		11.1231
		10.6483
		12.7098
		13.4803
		11.8282
		12.3696
		13.6829
		14.4187
		7.564
		6.98313
		6.81765
		8.40317
		6.64054
		7.21442
		7.15033
		6.65385
		10.3353
		9.50795
		9.19166
		8.63514
		8.40436
		8.97389
		8.46671
		10.6208
		8.37731
		10.0531
		8.76545
		8.2187
		8.24977
		7.85385
		7.63869
		6.9394
		5.87412
		7.19623
		6.59774
		28.4332
		20.8799
		18.1671
		20.8243
		15.8606
		16.4549
		19.1032
		12.2038
		14.9827
		17.5258
		12.8373
		7.995
		7.1613
		7.1613
		7.37497
		7.43031
		8.03504
		6.5386
		7.1613
		6.77921
		5.59942
		6.1357
		6.02711
		8.37211
		10.7793
		10.0531
		7.9207
		5.7586
		8.2317
		6.5771
		7.91262
		11.5586
		6.05248
		6.4749
		7.32658
		8.52928
		7.37497
		6.54482
		8.05264
		7.21921
		7.33047
		9.2333
		8.52651
		8.52651
		10.0363
		5.98543
		4.7954
		5.46523
		5.00058
		7.69009
		6.31866
		5.30435
		4.74068
		4.85969
		5.00058
		5.22864
		4.87881
		5.18343
		5.87412
		4.86711
		9.0232
		8.60158
		7.60488
		9.4499
		9.29869
		9.39336
		9.22944
		11.1938
		9.37784
		8.09604
		8.24977
		8.02414
		8.88044
		10.2853
		8.46357
		8.44483
		7.76631
		9.36393
		7.19604
		10.4439
		10.2591
		7.19623
		7.57014
		6.82852
		5.64184
		5.64678
		6.52673
		7.06824
		6.19026
		6.11954
		6.36009
		5.60232
		4.3708
		6.31167
		6.27218
		5.85886
		7.55159
		6.49515
		7.08771
		7.13256
		4.72616
		6.45697
		6.33083
		5.96648
		5.75902
		6.4668
		7.2607
		7.50293
		6.46693
		6.20912
		5.35988
		6.19026
		6.28812
		5.87173
		5.9835
		5.8655
		6.92821
		6.33115
		7.32095
		6.68926
		6.03964
		6.64715
		6.46568
		6.7496
		8.17961
		6.55291
		6.68646
		5.74789
		6.68646
		7.62335
		5.57252
		7.26672
		7.32677
		5.6533
		6.2999
		6.1357
		6.35498
		6.11954
		6.41024
		7.33149
		10.1523
		8.28036
		6.7432
		6.56821
		6.05311
		5.69209
		6.80215
		5.7586
		6.85888
		6.06707
		5.6871
		6.41155
		5.8625
		6.10158
		5.46906
		27.949
		17.7002
		14.9173
		15.8791
		16.5703
		15.1751
		15.1691
		13.6566
		13.3677
		6.4668
		7.32677
		6.90334
		6.32299
		7.13256
		9.43162
		7.88037
		6.41024
		6.90334
		7.3233
		7.70239
		8.25684
		8.95042
		11.2135
		9.68711
		9.35206
		8.90888
		8.73348
		8.47232
		10.6483
		11.4821
		11.0998
		8.15374
		7.43378
		8.33432
		9.24471
		8.81036
		7.78722
		9.49317
		11.2295
		9.7115
		6.3802
		7.87185
		8.72726
		3.76987
		1.72553
		3.89642
		9.26176
		10.202
		11.442
		12.2524
		11.7621
		15.9345
		14.1167
		15.2947
		13.9828
		13.771
		11.967
		10.169
		8.41203
		8.30251
		9.17076
		7.38141
		11.1953
		9.80206
		8.30251
		6.00924
		6.29613
		7.1966
		6.61023
		7.1966
		9.76892
		6.53224
		7.32677
		6.54556
		7.14079
		6.70826
		8.68434
		7.52283
		7.62335
		7.88105
		7.48004
		8.13196
		7.60454
		7.9855
		8.25684
		6.31167
		9.53123
		8.33432
		8.20553
		8.05862
		9.22874
		9.31891
		8.74053
		8.65513
		8.35139
		7.4368
		8.12312
		6.62069
		7.67358
		7.74845
		7.09441
		8.60158
		8.53246
		8.87747
		9.57118
		10.63
		9.49317
		10.6072
		7.564
		9.18372
		7.02168
		7.09441
		6.85888
		17.3857
		24.4744
		20.785
		24.3474
		22.3225
		29.8714
		19.2921
		20.3515
		13.1343
		11.9029
		11.0171
		3.70859
		4.97157
		4.67348
		5.14924
		8.7323
		7.51191
		8.87747
		8.42764
		10.8565
		9.33793
		11.0553
		11.8866
		10.3536
		11.1517
		11.472
		9.31891
		10.8813
		9.28321
		11.2906
		9.18372
		9.14451
		10.0448
		8.42764
		10.3484
		10.61
		9.43794
		7.70239
		7.32095
		6.90334
		6.78577
		7.19858
		7.76631
		8.44483
		5.6043
		6.225
		6.33115
		6.59962
		6.78577
		6.65385
		6.84446
		8.58151
		5.60365
		7.26491
		6.38702
		6.03938
		5.65315
		5.75576
		6.5213
		6.38449
		6.84446
		7.63869
		6.74561
		6.33115
		6.5213
		7.32677
		7.14539
		6.74561
		7.31964
		10.8896
		8.88693
		7.38596
		8.44483
		10.7234
		9.68947
		9.77152
		8.6519
		8.35337
		8.32649
		8.88346
		9.02362
		9.96522
		13.4407
		12.8419
		11.1553
		8.02585
		8.55911
		9.5422
		9.76002
		8.7323
		6.81293
		7.76754
		13.0933
		11.0171
		10.6583
		9.22874
		11.1553
		8.72533
		8.41203
		8.64663
		8.64616
		12.202
		9.53123
		10.1671
		8.56819
		7.13256
		7.013
		7.52283
		7.88105
		7.60454
		7.19709
		6.4668
		7.64552
		6.72728
		6.58684
		9.12254
		8.42764
		6.02711
		5.8161
		5.87173
		6.15245
		5.33754
		5.59949
		6.89028
		5.44184
		5.15051
		6.22893
		6.18825
		6.72933
		6.59774
		6.87646
		10.9711
		7.19604
		7.34535
		6.3369
		7.05533
		6.49821
		8.10261
		7.91162
		36
		33.7531
		17.1783
		21.8924
		36
		32.3998
		23.952
		33.4132
		8.31637
		11.5586
		11.2556
		10.5368
		11.0553
		11.0553
		9.7115
		7.1966
		11.2295
		12.1355
		11.1231
		9.78291
		10.0768
		9.35206
		8.72726
		9.44151
		9.35206
		8.21347
		14.1207
		10.9864
		18.1287
		10.8562
		9.7115
		7.91262
		6.24499
		4.91931
		4.37106
		5.51254
		6.09596
		6.225
		6.4638
		5.60388
		5.55477
		5.284
		5.9192
		5.9019
		5.99039
		5.59594
		5.82838
		11.5796
		11.442
		12.9651
		10.7008
		7.51284
		13.5545
		14.5297
		11.5567
		12.07
		15.3342
		11.4573
		13.2025
		13.2025
		10.6135
		16.0636
		12.2769
		8.05862
		10.4439
		10.169
		7.06824
		8.02063
		6.86171
		8.65195
		8.56216
		7.94932
		7.19604
		7.67334
		6.33083
		8.42764
		9.54304
		7.28342
		8.02585
		8.21347
		8.27933
		7.94932
		6.7496
		7.83997
		8.64663
		8.56216
		10.3514
		9.99888
		9.73971
		9.39799
		8.39492
		8.02063
		9.28321
		10.4439
		13.8859
		15.1751
		13.2025
		11.967
		11.0056
		14.8187
		12.8657
		11.7621
		12.1355
		15.3342
		12.8001
		16.5703
		13.3154
		13.5425
		14.1719
		13.8734
		13.8734
		13.771
		14.7921
		14.2327
		15.1991
		17.273
		14.6672
		14.5831
		16.0636
		17.5573
		18.2839
		15.043
		17.8022
		10.6483
		9.35206
		9.8929
		8.17961
		9.14451
		7.55159
		9.20275
		7.74235
		8.64458
		8.35337
		7.95073
		9.728
		14.7612
		14.5609
		14.8619
		9.54304
		8.28549
		9.46807
		8.2583
		9.39336
		7.52283
		8.30251
		7.13256
		6.95154
		6.89028
		7.26183
		8.2583
		7.95073
		5.64678
		7.67334
		8.41203
		6.20912
		6.5771
		6.46568
		5.80723
		6.68926
		6.59962
		6.85888
		6.13786
		6.02711
		6.1357
		5.70258
		15.8606
		12.0191
		13.0803
		12.0191
		12.0783
		16.374
		11.0868
		14.6936
		13.5198
		15.2619
		8.95494
		7.77871
		7.55478
		7.37595
		8.1105
		7.53733
		7.995
		8.64143
		8.43268
		8.22689
		7.43031
		11.5167
		16.267
		14.7007
		14.0925
		15.6058
		15.5662
		19.2147
		21.4086
		16.5703
		20.0794
		5.54625
		8.42764
		7.33149
		6.99491
		7.33761
		6.20912
		8.42764
		6.66343
		7.51284
		6.56077
		7.49498
		7.67334
		6.49821
		8.56216
		8.31637
		7.55159
		6.92821
		7.39943
		8.02585
		8.05862
		10.8813
		7.72112
		9.98402
		8.33432
		8.39805
		9.82582
		8.58809
		10.2591
		10.9113
		10.77
		10.105
		9.49676
		8.48387
		8.72713
		7.83044
		6.90334
		6.46568
		6.84446
		5.85183
		5.6043
		7.14079
		8.2317
		8.2583
		8.30251
		7.95936
		7.44206
[truncated: 1,533 more rows]
[truncated: 1 more columns]

[truncated: 9 more sheets: Fig6B, Fig6C_AreaChart, Fig6C_PieChart, FigS2_A, FigS2_B, FigS3_A, FigS3_B, FigS4_B, FigS5]
